# Supplementary material for: Identification of Potential Therapeutic Targets for Coronary Atherosclerosis from an Inflammatory Perspective Through Integrated Proteomics and Single-Cell Omics
Source: Int J Mol Sci. 2025 Jun 27;26(13):6201. doi: 10.3390/ijms26136201 (PMC12250334; doi:10.3390/ijms26136201)
Supplement: Supplementary file 1 [file ijms-26-06201-s001.zip › Supplementary Table.xlsx]

## Sheet: Table of content
Supplementary Table 1:	Plasma protein data
Supplementary Table 2:	Atherosclerosis and Cardiovascular Diseases data
Supplementary Table 3:	Lead cis-pQTL instruments of inflammation- and cardiovascular-related plasma proteins for Inflammation and Cardiovascular
Supplementary Table 4:	Muti cis-pQTL instruments of plasma proteins.
Supplementary Table 5:	Lead cis-pQTL instrument MR results between proteins and CAS.
Supplementary Table 6:	Muti cis-pQTL instruments MR results between proteins and Atherosclerosis.
Supplementary Table 7:	SMR results between identified proteins and Atherosclerosis.
Supplementary Table 8:	Reverse MR analysis for CAS and identified proteins.
Supplementary Table 9:	Bayesian colocalization analysis of potential causal proteins and CAS.
Supplementary Table 10:	Cell annotation marker gene.
Supplementary Table 11:	Current CAS Drug Targets.
Supplementary Table 12:	Candidate targets information
Supplementary Table 13:	Cell-type-specific expression of protein-coding genes in coronary artery plaques and healthy vasculature

## Sheet: ST1 Plasma protein
ST1: Plasma protein data
Study	Source	Role in Research	Number of proteins	Sample size	Platform
the UK Biobank Pharma Proteomics Project	UK Biobank	Discovery	2923	54219	Olink Explore 3072/384
Iceland cohort	Iceland	Discovery	4907	35559	SomaScan version 4
a meta-analysis of five GWAS	Emilsson et al. Folkersen et al. Suhre et al. Sun et al. Yao et al.	Replication	1699	3200 3394 996 6861 3301	Olink and SomaScan
proteogenomic links study	EPIC-Norfolk cohort	Replication	2923	1180	Olink

## Sheet: ST2 Outcome data 
ST2: Atherosclerosis and Cardiovascular Diseases data
Disease	Source	Dataset	Cases	Controls
Atherosclerosis
Coronary atherosclerosis	FinnGen	Finnish biobank	51589	343079
	Pan UKBB	UK Biobank	23888	382052
	GWAS Catalog	GCST90043957	16041	440307
	GWAS Catalog	GCST90436075	20023	377103
Atherosclerosis(excluding cerebral, coronary and PAD)	FinnGen	Finnish biobank	16243	381977
Carotid atherosclerosis	FinnGen	Finnish biobank	342	411839
Cardiovascular Diseases
Coronary Artery Disease (CAD)	48 studies for a GWAS meta-analysis of CAD	CARDIoGRAMplusC4D Consortium	60801	123504
Myocardial Infarction (MI)	Myocardial Infarction Genetics and CARDIoGRAM Exome	CARDIoGRAMplusC4D Consortium	42335	78240
Heart Failure (HF), and Coronary Heart Disease (CHD)	FinnGen	Finnish biobank	13952	365222

## Sheet: ST3 lead cis-pQTL instrument
ST3: Lead cis-pQTL instruments of inflammation- and cardiovascular-related plasma proteins for Inflammation and Cardiovascular
Protein	SNP	Chr	Pos	Effect allele	Other allele	Eaf	Beta	Se	nlog10p	group
SIRPA	rs6136377	chr20	1915642	G	A	0.382062	-1.234	0.00784906	5369.49	ukb
PDGFRB	rs2304058	chr5	150128981	G	C	0.557504	1.17938	0.00761303	5213.61	ukb
LILRB5	rs12975366	chr19	54255498	C	T	0.395204	-1.18537	0.00777803	5045.7	ukb
PNLIPRP2	rs4751995	chr10	116638373	G	A	0.518767	1.13574	0.00759031	4864.04	ukb
TDGF1	rs112481213	chr3	46577748	A	T	0.240302	1.31925	0.00904928	4617.32	ukb
GC	rs1352846	chr4	71752058	G	A	0.2923	1.20212	0.00830944	4546.99	ukb
CSF2RB	rs2239749	chr22	36935263	G	A	0.458553	-1.12211	0.00776062	4541.98	ukb
APOBR	rs149271	chr16	28495551	G	A	0.409996	-1.12313	0.00777238	4536.54	ukb
ABO	rs505922	chr9	133273813	C	T	0.316934	1.17091	0.00816033	4473.1	ukb
HDGF	rs3806417	chr1	156741831	A	C	0.334645	1.14633	0.00799834	4462.68	ukb
ZP3	rs10281089	chr7	76388680	T	C	0.430546	1.10515	0.00775245	4415.12	ukb
PILRB	rs1859788	chr7	100374211	G	A	0.681234	1.14655	0.00809533	4358.08	ukb
IL6R	rs4129267	chr1	154453788	T	C	0.404319	1.10524	0.00780922	4351.89	ukb
MEP1B	rs680321	chr18	32217995	C	T	0.456032	-1.07416	0.00762105	4316.04	ukb
TLR3	rs3775291	chr4	186082920	T	C	0.297204	-1.15053	0.00824664	4228.87	ukb
CEACAM21	rs140838345	chr19	41571242	AGAATC	A	0.777142	-1.26705	0.00922965	4094.58	ukb
F12	rs1801020	chr5	177409531	G	A	0.744934	1.18225	0.00866657	4043.12	ukb
LILRA3	rs367070	chr19	54296648	G	A	0.230405	-1.21856	0.00905019	3938.92	ukb
PDCD6	rs9654451	chr5	299428	T	C	0.12843	-1.4973	0.0113473	3783.01	ukb
HBZ	rs2461286	chr16	153255	G	A	0.648502	-1.03087	0.00790263	3697.23	ukb
AFAP1	rs41264705	chr4	7778855	T	C	0.297632	1.08258	0.0083864	3620.68	ukb
MSMB	rs10993994	chr10	46046326	C	T	0.608294	0.935839	0.00726071	3609.65	ukb
FGFR4	rs351855	chr5	177093242	A	G	0.295989	1.00916	0.00798055	3474.44	ukb
MICB_MICA	rs3132467	chr6	31413166	A	G	0.256756	-1.10196	0.0087449	3450.25	ukb
FCRL3	rs7522061	chr1	157698600	C	T	0.483058	0.964697	0.00768259	3426.1	ukb
LILRB2	rs383925	chr19	54279666	T	C	0.205544	-1.16077	0.00927054	3406.59	ukb
DBH	rs1611115	chr9	133635393	C	T	0.794014	1.17019	0.00938157	3380.65	ukb
FCGR2A	rs11810143	chr1	161510859	G	A	0.117425	-1.47429	0.0118432	3367.17	ukb
MST1	rs11130213	chr3	49674864	T	C	0.291155	-1.05058	0.00844529	3362.55	ukb
PGLYRP2	rs34440547	chr19	15472052	T	C	0.219267	-1.14437	0.00923022	3340	ukb
LY75	rs72957586	chr2	159906176	A	G	0.557528	0.934393	0.00764454	3246.4	ukb
CHIT1	rs872583	chr1	203215638	C	T	0.203021	-1.09207	0.00902372	3182.6	ukb
SGSH	rs7503034	chr17	80210594	T	C	0.331355	-0.885866	0.00737931	3131.56	ukb
C1QTNF9	rs1961993	chr13	24316879	A	C	0.802689	1.15065	0.00961886	3109.56	ukb
ENPP7	rs8076533	chr17	79730552	T	C	0.366583	0.950159	0.00797616	3083.65	ukb
KIR3DL1	rs12150998	chr19	54831584	G	A	0.564277	-0.926156	0.00785938	3017.58	ukb
CLEC7A	rs16910526	chr12	10118488	C	A	0.0853916	-1.56188	0.0133386	2979.54	ukb
LECT2	rs31517	chr5	135951340	C	T	0.629206	-0.800073	0.00684941	2965	ukb
VNN1	rs146101841	chr6	132703365	CATAGACAT	C	0.256606	-1.00122	0.00865816	2905.95	ukb
MBL2	rs7899547	chr10	52777079	G	T	0.653604	0.914801	0.0079401	2884.57	ukb
MAN2B2	rs2301791	chr4	6597957	A	T	0.478197	0.824017	0.00719558	2849.86	ukb
CFHR2	rs4085749	chr1	196951018	T	C	0.227112	-1.03731	0.00907274	2840.7	ukb
LCP1	rs7323373	chr13	46133701	A	T	0.906504	-1.47256	0.0129523	2808.93	ukb
CCL15	-	chr17	36001607	C	CAGGGCAG	0.925527	-1.57929	0.0139811	2772.91	ukb
CCL24	rs2024050	chr7	75831075	G	A	0.895231	-1.37479	0.0122301	2746.02	ukb
CLEC4C	rs10845821	chr12	7747588	T	C	0.405434	0.852036	0.00759768	2733.07	ukb
CTSH	rs60250730	chr15	78945802	G	C	0.165798	1.15836	0.0103677	2712.81	ukb
IL17RA	rs4819959	chr22	17105741	A	G	0.494992	0.85719	0.00767248	2712.56	ukb
FCGR3B	rs200688856	chr1	161629989	C	G	0.341007	-0.862359	0.00774644	2693.22	ukb
TPSAB1	rs8051930	chr16	1245817	A	T	0.477978	0.832219	0.00754929	2641.01	ukb
IL7R	rs6897932	chr5	35874473	T	C	0.271158	-0.888648	0.00808145	2627.78	ukb
TREH	rs11455968	chr11	118692994	GA	G	0.325361	0.883949	0.00808643	2596.89	ukb
CCL16	rs112689088	chr17	35980421	C	T	0.0960346	-1.33189	0.0123315	2535.28	ukb
SPINK4	rs4879679	chr9	33234021	T	C	0.842834	-1.11377	0.0103303	2526.29	ukb
CD276	rs2291014	chr15	73704018	A	G	0.0981001	-1.3369	0.0124345	2512.26	ukb
CD6	rs11230563	chr11	61008737	T	C	0.347714	-0.809763	0.00770377	2401.3	ukb
ENPP5	rs9472701	chr6	46148712	A	G	0.642794	-0.778049	0.00740822	2397.31	ukb
RNASE10	rs7144945	chr14	20503283	T	C	0.507415	-0.802958	0.00767767	2377.21	ukb
LRIG1	rs2306272	chr3	66384219	C	T	0.288171	-0.858309	0.00820763	2376.8	ukb
MANSC4	rs34311349	chr12	27772104	A	T	0.227765	0.938372	0.00897426	2376.26	ukb
PM20D1	rs112268616	chr1	205847765	C	T	0.339849	-0.839858	0.00804874	2366.46	ukb
CCL8	rs1133763	chr17	34320812	C	A	0.154166	-1.07389	0.0102931	2365.76	ukb
UMOD	rs12922822	chr16	20356323	T	C	0.181666	-0.969036	0.00934472	2337.2	ukb
CD70	rs7254538	chr19	6611325	C	G	0.543022	0.750452	0.00726434	2319.55	ukb
SFTPD	rs721917	chr10	79946568	G	A	0.417935	-0.758221	0.00733973	2319.43	ukb
LILRA6	rs11668526	chr19	54245208	T	C	0.593512	0.796493	0.00772974	2307.73	ukb
IL17RB	rs6445607	chr3	53843122	T	G	0.624681	-0.807154	0.00784021	2303.62	ukb
PRR4	rs1063193	chr12	10847181	T	C	0.564837	-0.782934	0.00772442	2232.97	ukb
LRRN1	rs9839475	chr3	3766094	A	G	0.348507	0.81117	0.00800364	2232.61	ukb
IL18R1	rs10190555	chr2	102377596	G	A	0.774099	-0.897997	0.00889522	2215.15	ukb
PON2	rs6961624	chr7	95408349	C	T	0.238351	-0.903191	0.00899831	2189.82	ukb
PON1	rs705379	chr7	95324583	A	G	0.477445	-0.756653	0.00758098	2165.3	ukb
ADAM15	rs11589479	chr1	155060832	A	G	0.162516	1.02374	0.0102859	2153.14	ukb
PINLYP	rs3213276	chr19	43569642	T	C	0.587806	0.766646	0.00770695	2150.81	ukb
LTA	rs2229092	chr6	31572980	C	A	0.0637163	-1.4927	0.0151788	2102.11	ukb
APOE	rs429358	chr19	44908684	C	T	0.15567	-1.01199	0.0103711	2069.64	ukb
SRPX	rs35318931	chrX	38149868	A	G	0.0879147	-0.987964	0.0101475	2060.45	ukb
SMPDL3A	rs28385609	chr6	122801319	T	C	0.137946	-1.01743	0.0105197	2033.32	ukb
LEFTY2	rs748667196	chr1	225887710	G	GC	0.370311	-0.712847	0.00739252	2021.2	ukb
IL1RL1	rs12470864	chr2	102309902	A	G	0.390602	-0.688545	0.00714748	2017.26	ukb
SERPINB8	rs3826616	chr18	63987229	G	A	0.58103	-0.726747	0.00755829	2009.66	ukb
CRELD1	rs9878047	chr3	9943773	C	T	0.248973	0.832059	0.00867344	2000.47	ukb
TGOLN2	rs4247303	chr2	85326957	A	G	0.482066	-0.714787	0.00746313	1993.97	ukb
COL2A1	rs10875723	chr12	48023754	G	A	0.383089	-0.744027	0.00781796	1968.81	ukb
ICAM5	rs281439	chr19	10289434	C	G	0.779936	0.843945	0.00888845	1959.71	ukb
OLFM4	rs17552047	chr13	53028327	A	G	0.276422	-0.858605	0.00904818	1957.39	ukb
CRTAC1	rs56007204	chr10	97865562	T	C	0.211983	-0.778038	0.00823541	1940.22	ukb
FCRL6	rs55650803	chr1	159813358	T	C	0.192372	-0.891234	0.00944782	1934.37	ukb
HNMT	rs11558538	chr2	138002079	T	C	0.108184	-1.11656	0.0118907	1916.79	ukb
PLXNB2	rs11547731	chr22	50283705	C	T	0.652845	-0.713462	0.00763663	1897.43	ukb
VEGFA	rs6921438	chr6	43957870	A	G	0.49039	-0.687849	0.00738725	1884.74	ukb
CST7	rs227651	chr20	24949198	G	A	0.230951	-0.835844	0.00901317	1869.52	ukb
CD200R1	rs16860233	chr3	112923275	T	C	0.0389159	1.82541	0.0196941	1867.6	ukb
GPR37	rs60598740	chr7	124488992	A	G	0.261793	-0.784607	0.0085	1852.27	ukb
FCAR	rs12608573	chr19	54879918	G	C	0.217634	0.843811	0.00917812	1837.49	ukb
SHMT1	rs669340	chr17	18360643	C	G	0.633865	0.719383	0.00783343	1833.41	ukb
SPARCL1	rs56273319	chr4	87491872	G	A	0.353374	0.713632	0.00783376	1804.09	ukb
GASK1A	rs493412	chr3	43084913	T	C	0.629457	0.729599	0.00801419	1801.77	ukb
SERPINA11	rs12898137	chr14	94444245	A	T	0.411118	-0.621336	0.00682644	1801.01	ukb
AMN	rs2295829	chr14	102922666	C	G	0.39015	0.769675	0.0085107	1778.04	ukb
TOR1AIP1	rs486906	chr1	179894102	T	G	0.61627	0.709116	0.00784633	1775.65	ukb
GM2A	rs153478	chr5	151259878	G	A	0.642808	-0.694979	0.00772634	1758.97	ukb
CCL25	rs2032887	chr19	8056476	G	A	0.236916	0.770243	0.00856954	1756.31	ukb
PVR	rs2301274	chr19	44643102	C	T	0.240609	-0.786399	0.00886276	1711.68	ukb
CFHR4	rs4915363	chr1	196936075	C	T	0.236372	-0.793439	0.00898803	1694.25	ukb
BTD	rs13078881	chr3	15645186	C	G	0.0432858	-1.61833	0.0183925	1683.18	ukb
ENTPD6	rs6050446	chr20	25214873	G	A	0.966546	1.86443	0.0212397	1675.26	ukb
FGF2	rs2922979	chr4	122827461	G	C	0.309475	-0.711469	0.00815841	1653.45	ukb
FGF5	rs12509595	chr4	80261400	C	T	0.293417	0.682078	0.00783308	1648.52	ukb
BTN3A2	rs9393710	chr6	26367605	G	A	0.133553	-0.956358	0.010985	1647.92	ukb
LBP	rs2232613	chr20	38369011	T	C	0.0823449	-1.18791	0.0137197	1629.94	ukb
SIRPB1	rs79462675	chr20	1616529	A	C	0.131708	-0.950315	0.0110016	1622.28	ukb
ECM1	rs3737240	chr1	150510879	T	C	0.394392	-0.677007	0.00783847	1621.9	ukb
AAMDC	rs2186564	chr11	77872220	A	G	0.106244	-1.06446	0.0123299	1620.45	ukb
FGL1	rs3739404	chr8	17882334	A	C	0.691037	0.657176	0.00763675	1610.09	ukb
CA5A	rs55870502	chr16	87893616	C	T	0.192642	0.812228	0.0094418	1608.98	ukb
VNN2	rs9493425	chr6	132753506	G	A	0.323118	-0.696655	0.0081151	1602.34	ukb
B3GNT7	rs2290130	chr2	231398416	A	G	0.229632	-0.746562	0.00870357	1599.72	ukb
WFIKKN2	rs4591185	chr17	50832073	A	T	0.657694	-0.679912	0.00792966	1598.46	ukb
CD48	rs2295615	chr1	160684968	G	C	0.13718	-0.932929	0.010882	1598.05	ukb
SERPINA12	rs17091005	chr14	94522070	C	T	0.218361	0.777789	0.00908919	1592.14	ukb
AHSG	rs1900618	chr3	186620346	T	C	0.640071	0.676062	0.00791866	1584.82	ukb
CDSN	rs3095306	chr6	31095824	A	T	0.610006	0.644219	0.00760691	1559.44	ukb
SLAMF7	rs11581248	chr1	160750284	T	C	0.136099	-0.942797	0.0111435	1556.37	ukb
SCN4B	rs35632913	chr11	118142548	GT	G	0.63866	-0.659771	0.00788744	1521.41	ukb
LAMB1	rs436573	chr7	108099461	T	A	0.425309	-0.636527	0.00761058	1521	ukb
FCN2	rs7041446	chr9	134884208	A	G	0.459504	-0.619952	0.00745726	1502.78	ukb
PLA2G2A	rs11573156	chr1	19979653	C	G	0.228323	0.730757	0.00880018	1499.35	ukb
VEGFD	rs192812042	chrX	15418500	A	G	0.129253	0.759923	0.00915844	1497.05	ukb
ADA	rs11555566	chr20	44626579	C	T	0.062645	1.27975	0.0154393	1493.94	ukb
FUCA1	rs13551	chr1	23854472	C	T	0.338992	-0.381903	0.00463366	1477.08	ukb
HMCN2	rs6415851	chr9	130291649	G	A	0.511934	0.624118	0.00757447	1476.31	ukb
SCG3	rs2606134	chr15	51681453	C	G	0.756738	0.707695	0.00863854	1459.37	ukb
TCTN3	rs61871796	chr10	95665573	C	A	0.348685	0.630848	0.00771611	1453.48	ukb
ITPA	rs1127354	chr20	3213196	A	C	0.074539	-1.18466	0.0145025	1450.98	ukb
QSOX1	rs12371	chr1	180194255	G	A	0.0876173	-1.08621	0.013405	1427.78	ukb
MMP3	rs678815	chr11	102843046	C	G	0.482951	0.478635	0.00592748	1417.87	ukb
GHR	rs4073476	chr5	42625490	C	A	0.273338	-0.685102	0.00854476	1397.93	ukb
TYRO3	rs8024626	chr15	41570983	A	G	0.301793	-0.646026	0.0080972	1384.24	ukb
CPB2	rs6561283	chr13	46066702	G	A	0.735349	0.674075	0.00846019	1380.51	ukb
CTSC	rs11600158	chr11	88337746	G	A	0.098431	0.98901	0.0125011	1361.12	ukb
STX7	rs3813356	chr6	132513379	T	C	0.451253	-0.590218	0.0075082	1343.85	ukb
ATRN	rs78971233	chr20	3562895	A	T	0.0533757	-1.29259	0.0164756	1338.57	ukb
TMEM132A	rs11379371	chr11	60934940	AG	A	0.401133	0.612655	0.00783	1331.41	ukb
FCRL2	rs12568320	chr1	157774214	G	A	0.167657	0.767318	0.00986548	1315.61	ukb
TIMP3	rs5749504	chr22	32766845	T	C	0.726219	-0.651519	0.00840469	1306.85	ukb
LRP11	rs2342858	chr6	149805967	T	C	0.3545	0.604765	0.00780321	1306.3	ukb
ITGA2	rs755331637	chr5	52965430	CA	C	0.701631	-0.619691	0.00805291	1287.86	ukb
CRISP3	rs1025347	chr6	49685264	A	G	0.496195	-0.571139	0.00744656	1279.38	ukb
CRHBP	rs6896257	chr5	76914771	A	G	0.638499	-0.588492	0.00773054	1260.37	ukb
HSDL2	rs10817342	chr9	112437227	T	C	0.380093	0.60087	0.00789524	1259.7	ukb
IL31RA	rs161651	chr5	55909767	T	C	0.305213	-0.630712	0.00829015	1258.85	ukb
LRG1	rs8105192	chr19	4547359	G	C	0.500003	-0.55974	0.00738934	1247.97	ukb
CLUL1	rs12957470	chr18	591690	C	G	0.286379	0.613679	0.00811193	1244.74	ukb
AOC3	rs33986943	chr17	42852620	A	G	0.111021	-0.867151	0.0115265	1230.96	ukb
IL16	rs58754882	chr15	81303017	A	G	0.0904439	-0.968073	0.0128705	1230.48	ukb
LAIR1	rs111949142	chr19	54358584	A	T	0.184227	0.723161	0.00964453	1222.82	ukb
CXCL1	rs3097411	chr4	73872737	G	C	0.235662	0.674174	0.00899199	1222.61	ukb
CHI3L1	rs4950928	chr1	203186754	C	G	0.792657	0.671982	0.00903308	1203.68	ukb
NPTXR	rs111577133	chr22	38845257	G	A	0.0192984	2.02215	0.0271952	1202.57	ukb
BLMH	rs1050565	chr17	30249058	C	T	0.331857	0.57895	0.00778994	1201.38	ukb
TGFBI	rs13159365	chr5	136053744	T	C	0.510281	-0.54565	0.00735251	1197.91	ukb
FGFBP2	rs35700679	chr4	15958623	G	A	0.14828	0.719486	0.00974955	1184.54	ukb
ECHDC3	rs72781910	chr10	11760850	A	G	0.0921816	-0.954889	0.0129674	1179.45	ukb
LGALS3	rs3832943	chr14	55140083	AATT	A	0.423783	-0.534162	0.00726861	1174.69	ukb
CGREF1	rs2384572	chr2	27101883	T	G	0.625161	-0.56091	0.00763461	1174.07	ukb
LPA	rs56393506	chr6	160668275	T	C	0.172142	0.761378	0.0103824	1169.75	ukb
NT5E	rs2229523	chr6	85489515	G	A	0.659674	-0.58715	0.00802501	1164.38	ukb
OXT	rs877172	chr20	3069244	G	T	0.312409	0.626675	0.00856759	1163.74	ukb
OSMR	rs9292723	chr5	38852470	T	C	0.276721	-0.595934	0.0081615	1159.7	ukb
IL12B	rs4244437	chr5	159346109	A	G	0.67728	0.559543	0.00771147	1145.22	ukb
NT5C	rs78625720	chr17	75144846	A	G	0.0315415	-1.53891	0.0213628	1128.8	ukb
CXCL6	rs16850073	chr4	73838282	T	C	0.375537	0.559728	0.00780473	1118.8	ukb
IL2RA	rs12722497	chr10	6053965	A	C	0.0886912	0.956182	0.0133443	1116.88	ukb
HSBP1	rs707236	chr16	83769555	A	T	0.345448	-0.568474	0.00794354	1114.06	ukb
TCN2	rs740234	chr22	30612758	G	A	0.204058	0.632736	0.00887785	1104.97	ukb
CES1	rs143168962	chr16	55815161	G	T	0.0565026	-1.15153	0.0161829	1101.44	ukb
IL10RB	rs2515717	chr21	33289977	A	G	0.449537	0.53177	0.00749023	1096.44	ukb
ADAM23	rs72933203	chr2	206446625	A	T	0.102978	0.877846	0.0123747	1094.7	ukb
SOD3	rs1799895	chr4	24800212	G	C	0.0119215	2.30084	0.0324369	1094.51	ukb
MMP12	rs17368814	chr11	102877965	G	A	0.125277	-0.749318	0.010568	1093.64	ukb
HLA-DRA	rs36096565	chr6	32592248	G	A	0.212204	0.681175	0.00964726	1084.54	ukb
IDUA	rs3796622	chr4	989272	C	T	0.639846	0.54336	0.0077455	1070.58	ukb
CLEC4D	rs4242896	chr12	8536403	C	A	0.571826	0.530953	0.00757011	1070.17	ukb
SERPINE2	rs68066031	chr2	224015781	C	T	0.229862	-0.631676	0.00901928	1067.06	ukb
HAVCR1	rs6555820	chr5	157045138	A	C	0.479642	-0.475893	0.00681458	1060.94	ukb
TFRC	rs3817672	chr3	196073940	T	C	0.563332	-0.524468	0.00751123	1060.64	ukb
CYTL1	rs11722554	chr4	5015156	A	G	0.0379377	-1.31722	0.0188905	1057.75	ukb
CDHR5	rs12360820	chr11	620927	C	A	0.828755	0.690378	0.00995286	1046.74	ukb
CLEC10A	rs90951	chr17	7078078	G	A	0.333129	0.544455	0.00790221	1032.75	ukb
CTSB	rs709821	chr8	11845085	C	G	0.261802	0.590876	0.00859135	1029.06	ukb
CNTNAP2	rs7810370	chr7	145668909	G	A	0.714423	-0.554276	0.00807364	1025.39	ukb
IL1R2	rs2310170	chr2	101999692	G	T	0.399511	-0.516637	0.00753979	1021.48	ukb
OSCAR	rs4442925	chr19	54051696	T	C	0.448759	0.52103	0.00760453	1021.31	ukb
SERPINA4	rs5511	chr14	94567258	T	A	0.220437	0.617394	0.00903979	1014.82	ukb
GIMAP7	rs3735080	chr7	150520221	T	C	0.231416	-0.60671	0.00888555	1014.32	ukb
CPA4	rs34587586	chr7	130298758	T	G	0.397275	-0.53517	0.00784944	1011.32	ukb
GLRX	rs6556886	chr5	95827745	A	G	0.129126	-0.752505	0.0110499	1008.99	ukb
CST1	rs4549181	chr20	23748236	T	C	0.299784	-0.582614	0.00856971	1005.58	ukb
CDH6	rs4626350	chr5	30839344	A	G	0.555131	0.510324	0.00753871	996.997	ukb
KDR	rs34231037	chr4	55106779	G	A	0.0346668	-1.32514	0.0197688	977.626	ukb
F7	rs510335	chr13	113105441	T	G	0.112172	-0.778851	0.0116972	964.645	ukb
PAM	rs149802978	chr5	103011162	G	C	0.0538925	-1.09938	0.0165199	963.618	ukb
CTSE	rs41302235	chr1	206012565	C	T	0.187567	-0.64299	0.00968504	959.025	ukb
C8B	rs626457	chr1	56941811	T	C	0.329731	0.5192	0.0078661	947.946	ukb
SELPLG	rs7294337	chr12	108618918	T	C	0.0159522	-1.97352	0.0299552	944.44	ukb
APOH	rs1801689	chr17	66214462	C	A	0.0300858	-1.4615	0.0222055	942.575	ukb
LY9	rs12128261	chr1	160792994	G	T	0.217315	0.59974	0.00914664	935.506	ukb
BCHE	rs73165060	chr3	165763630	A	C	0.209542	-0.584797	0.0089911	920.539	ukb
CCL18	rs2015086	chr17	36064257	G	A	0.132815	0.705587	0.01088	915.183	ukb
C7	rs74480769	chr5	40972109	G	A	0.0288812	-1.49753	0.0231062	914.019	ukb
CTBS	rs79723172	chr1	84547012	A	G	0.0299906	1.37781	0.0213593	905.469	ukb
SSC5D	rs55799523	chr19	55488178	A	C	0.265225	0.539142	0.00836253	904.486	ukb
PRELP	rs41313926	chr1	203483281	A	G	0.0103184	-2.27112	0.0352591	902.838	ukb
TNFRSF11A	rs113339733	chr18	62351096	A	G	0.192673	-0.597919	0.00936762	886.57	ukb
TCN1	rs34324219	chr11	59855905	A	C	0.107044	-0.754082	0.0118386	882.926	ukb
AGT	rs4762	chr1	230710231	A	G	0.116762	0.743721	0.0116879	881.132	ukb
CLEC4A	rs117213717	chr12	8125599	A	G	0.0140684	-2.00629	0.0315394	880.59	ukb
CDA	rs2072671	chr1	20589208	C	A	0.343533	-0.489364	0.00769761	879.52	ukb
DLK1	rs12881545	chr14	100709875	C	G	0.66908	0.49245	0.00777539	872.934	ukb
CPXM2	rs28741041	chr10	123891193	C	G	0.387146	-0.477054	0.0075409	870.944	ukb
SIGLEC8	rs36518	chr19	51439649	A	G	0.13709	0.683905	0.0108263	868.432	ukb
VIT	rs1468810	chr2	36766797	A	C	0.586181	-0.432223	0.00686633	862.338	ukb
SDK2	rs11655934	chr17	73591438	A	G	0.149405	-0.674164	0.0107238	860.095	ukb
HRG	rs9898	chr3	186672838	T	C	0.328971	0.501279	0.00797429	859.98	ukb
BMP10	rs34008398	chr2	68866281	A	G	0.0128062	-2.01935	0.0321256	859.875	ukb
TNFRSF10A	rs13278062	chr8	23225458	T	G	0.502049	-0.462361	0.00735572	859.855	ukb
PROK1	rs1857513	chr1	110450835	A	G	0.158734	0.478901	0.00763106	857.11	ukb
TPMT	rs115306927	chr6	18126707	T	A	0.0501778	-1.0953	0.0174752	854.959	ukb
ALDH3A1	rs887241	chr17	19742625	C	A	0.657503	0.48354	0.0077249	852.705	ukb
C1RL	rs191448232	chr12	7102090	C	G	0.0121924	-2.15212	0.0344064	851.482	ukb
HSPB1	rs111642997	chr7	76290678	CTTTTA	C	0.244787	-0.552847	0.00889394	840.919	ukb
IGFBP3	rs2854746	chr7	45921046	C	G	0.397379	0.461113	0.00743564	836.979	ukb
LGALS9	rs79526289	chr17	27644953	G	A	0.250444	-0.513717	0.00834852	824.097	ukb
GLA	rs3027584	chrX	101407933	T	C	0.0154412	1.52768	0.0249574	815.497	ukb
C1S	rs12146727	chr12	7063032	A	G	0.135005	-0.668054	0.0109743	806.557	ukb
SPINK2	rs28656303	chr4	56823779	G	A	0.0204731	1.45971	0.0240298	803.162	ukb
CCL14	rs9903158	chr17	35985301	C	T	0.0526911	-1.01344	0.0166932	802.22	ukb
IL1RL2	rs3917265	chr2	102162001	C	T	0.543441	-0.437368	0.00729339	782.765	ukb
CD7	rs3176831	chr17	82314615	T	C	0.0428114	-1.13182	0.018946	776.824	ukb
ANXA2	rs8033800	chr15	60396980	A	T	0.601626	-0.461215	0.00776048	768.852	ukb
HGFAC	rs4690097	chr4	3444018	T	C	0.684471	-0.482674	0.00813113	767.048	ukb
ACE	rs4362	chr17	63496400	C	T	0.482033	-0.448149	0.00755267	766.409	ukb
TNFRSF13C	rs763882049	chr22	41931492	A	AAT	0.0946692	-0.792849	0.0134	762.07	ukb
GGACT	rs4772304	chr13	100543269	A	G	0.512751	-0.445226	0.00752524	761.979	ukb
SNX15	rs2670910	chr11	65039664	A	G	0.086424	-0.780685	0.0132624	754.293	ukb
ANG	rs8008227	chr14	20688145	A	G	0.116892	0.666938	0.0113394	753.046	ukb
COMT	rs4680	chr22	19963748	A	G	0.517637	-0.444885	0.0075906	747.796	ukb
LPL	rs1801177	chr8	19948197	A	G	0.0176298	-1.47896	0.0252767	745.276	ukb
MLN	rs1547671	chr6	33809483	T	C	0.544262	-0.414229	0.00708776	743.545	ukb
FCGR2B	rs1801274	chr1	161509955	G	A	0.5344	-0.450778	0.00771422	743.34	ukb
LY6D	rs2572925	chr8	142786489	T	C	0.404547	-0.44319	0.00760364	739.584	ukb
ASAH1	rs2472205	chr8	18067230	T	A	0.0409997	-1.09931	0.0190287	726.596	ukb
ENTPD5	rs146086623	chr14	74000519	A	G	0.0533797	-0.972806	0.0169272	719.055	ukb
TP53I3	rs1134516	chr2	24119662	A	G	0.158623	-0.596436	0.0103921	717.142	ukb
MMP1	rs534191	chr11	102800966	T	C	0.453881	0.448154	0.00784496	710.498	ukb
CD38	rs6449182	chr4	15778830	G	C	0.223951	-0.42277	0.0074061	709.449	ukb
KLRD1	rs2537752	chr12	10314934	A	T	0.599445	-0.417748	0.00732473	708.173	ukb
GBP1	rs148526074	chr1	89058073	T	G	0.0276273	-1.31382	0.0230814	705.416	ukb
VASN	rs35713275	chr16	4381359	A	G	0.0631196	-0.903974	0.0159605	698.436	ukb
CLEC12A	rs12230629	chr12	9965184	C	T	0.266959	0.493869	0.00873557	695.908	ukb
BPIFB1	rs2424963	chr20	33106642	C	T	0.582215	-0.421503	0.00745807	695.441	ukb
A1BG	rs145144275	chr19	58350442	G	A	0.0089572	-2.13444	0.0377739	695.18	ukb
MOCS2	rs6880055	chr5	53093598	G	A	0.342199	0.448571	0.00795889	691.631	ukb
UROD	rs12749939	chr1	45012761	T	C	0.258317	-0.477212	0.00849751	686.693	ukb
PRTN3	rs10425544	chr19	836043	C	T	0.712953	0.499169	0.00892834	680.593	ukb
PGLYRP4	rs111586430	chr1	153351834	T	C	0.0568605	0.921536	0.0165483	675.242	ukb
F13B	rs12134960	chr1	197040378	C	G	0.159102	-0.558501	0.010037	674.198	ukb
STAB2	rs115840458	chr12	103640270	G	A	0.0672065	0.800343	0.0144	672.626	ukb
TEK	rs682632	chr9	27183465	C	A	0.960248	-1.04508	0.0189017	665.658	ukb
CR1	rs679515	chr1	207577223	C	T	0.825544	-0.539613	0.00977718	663.282	ukb
SIGLEC10	rs148783636	chr19	51407725	C	T	0.0197084	-1.57664	0.0286414	659.85	ukb
NPHS1	rs200857931	chr19	35854154	AT	A	0.0750536	-0.801037	0.0145557	659.49	ukb
PLTP	rs6073958	chr20	45923216	C	T	0.198715	-0.501642	0.00911869	659.007	ukb
SPINK8	rs78159520	chr3	48307533	C	T	0.314354	-0.460983	0.00839867	656.025	ukb
KHK	rs2304681	chr2	27092384	A	G	0.370574	-0.428219	0.00780866	654.866	ukb
CD209	rs4804774	chr19	7707287	C	G	0.23677	-0.413514	0.00754895	653.407	ukb
F11	rs2289252	chr4	186286227	T	C	0.399463	0.384964	0.00702899	653.177	ukb
SERPINA7	rs1804495	chrX	106034370	A	C	0.119018	-0.522256	0.00955195	650.974	ukb
PZP	rs7311982	chr12	9162261	C	T	0.710751	0.333296	0.00609878	650.364	ukb
IGFBPL1	rs7857243	chr9	38409084	A	G	0.806889	0.494588	0.00905069	650.288	ukb
SLURP1	rs10624245	chr8	142734279	CTG	C	0.533441	0.409269	0.00749374	649.538	ukb
ICAM1	rs5030377	chr19	10282558	G	A	0.377967	0.415481	0.00762853	645.965	ukb
MELTF	rs3773862	chr3	197012667	T	C	0.45284	-0.408307	0.00750205	645.066	ukb
MEGF10	rs112394041	chr5	127292892	CT	C	0.458332	0.397963	0.00731637	644.297	ukb
TLR1	rs5743618	chr4	38797027	A	C	0.22438	0.502836	0.00928811	638.263	ukb
SPINK5	rs6883868	chr5	148121320	T	C	0.623562	0.409962	0.00761828	630.651	ukb
ADGRD1	rs4759533	chr12	130971707	A	G	0.946607	0.82369	0.0153217	629.405	ukb
CFHR5	rs72732234	chr1	196334759	C	T	0.0172671	-1.58898	0.0295918	627.935	ukb
CD55	rs1583090	chr1	207262438	C	T	0.223081	-0.486996	0.0090773	626.846	ukb
TNXB	rs9267797	chr6	32062923	T	C	0.0146949	1.66134	0.0310197	624.699	ukb
APEX1	rs1130409	chr14	20456995	G	T	0.480083	-0.388737	0.00729531	618.389	ukb
NPC2	rs140130028	chr14	74480701	T	C	0.00909881	-2.02151	0.0379504	617.955	ukb
FETUB	rs114780909	chr3	186642466	A	T	0.00893746	-2.13914	0.0403146	613.2	ukb
IFNAR1	rs914142	chr21	33353501	A	G	0.72874	-0.449871	0.00848151	612.743	ukb
F9	rs422187	chrX	139550700	C	A	0.303042	0.354798	0.00669468	611.721	ukb
FN1	rs1250259	chr2	215435759	A	T	0.736506	0.447594	0.00847239	607.875	ukb
PROCR	rs867186	chr20	35176751	G	A	0.0861329	0.730253	0.0138235	607.811	ukb
MGMT	rs1008982	chr10	129647467	C	T	0.373182	-0.414088	0.0078542	605.402	ukb
KLK7	rs1991821	chr19	50981649	G	A	0.910074	0.693497	0.0131796	603.044	ukb
SIGLEC6	rs62617068	chr19	51531295	A	C	0.0123064	-1.75832	0.0335146	599.519	ukb
FCN1	rs11103604	chr9	134965600	T	G	0.266096	0.442295	0.00843249	599.221	ukb
CD160	rs9728526	chr1	145718303	A	G	0.439556	-0.394481	0.00753567	596.879	ukb
RNASE6	rs1045922	chr14	20781965	A	G	0.234407	-0.444932	0.00852085	593.888	ukb
THBS2	rs78109196	chr6	169224606	A	C	0.0971502	0.661309	0.0126719	593.216	ukb
SIGLEC1	rs189448562	chr20	3724468	C	G	0.0112537	-1.84247	0.0353057	593.193	ukb
EDAR	rs140661471	chr2	108987283	A	G	0.0136782	1.65969	0.0318064	593.074	ukb
RNASET2	rs3756838	chr6	166957763	A	G	0.215266	0.46361	0.00891084	589.606	ukb
SERPINI1	rs11717419	chr3	167746724	A	G	0.221005	0.461805	0.00890009	586.444	ukb
CXCL5	rs352045	chr4	73998970	G	T	0.883396	-0.588354	0.0113665	583.624	ukb
SELL	rs2223286	chr1	169696491	C	T	0.310684	-0.406701	0.00787369	581.169	ukb
CD80	rs56078908	chr3	119567674	T	A	0.106045	0.60458	0.0117337	578.302	ukb
CCL23	rs712048	chr17	35999179	C	A	0.869024	0.56876	0.0110814	573.843	ukb
CPQ	rs148684432	chr8	97029409	A	G	0.00881597	-1.9487	0.0379859	573.285	ukb
MATN2	rs1869609	chr8	97978993	G	A	0.663295	0.396038	0.00776049	567.328	ukb
ADAMTS13	rs74715985	chr9	133438993	G	A	0.0169626	-1.45882	0.0287105	562.435	ukb
CELSR2	rs12740374	chr1	109274968	T	G	0.22099	0.46018	0.0090776	559.846	ukb
ANPEP	rs1042499	chr15	89785074	C	T	0.0571408	0.818797	0.0161798	557.914	ukb
SMOC2	rs56296467	chr6	168463127	C	T	0.277522	-0.395373	0.00782364	556.364	ukb
DAPK2	rs34772505	chr15	63984573	T	C	0.43002	0.387403	0.00767847	554.554	ukb
IL17D	rs4770059	chr13	20576908	C	T	0.736663	-0.397947	0.00789521	553.468	ukb
LEG1	rs1550942	chr6	127566650	G	A	0.506126	-0.371879	0.00740865	548.916	ukb
IGF2R	rs2282140	chr6	160073489	T	C	0.13124	0.55607	0.0110886	547.879	ukb
IL12RB1	rs369378	chr19	18078949	A	G	0.213087	-0.45619	0.00914335	542.345	ukb
CLSTN2	rs41265459	chr3	140448648	A	T	0.00668155	2.28294	0.0459328	538.204	ukb
CFB	rs641153	chr6	31946403	A	G	0.0964169	0.629591	0.0126838	536.817	ukb
EXTL1	rs2736831	chr1	26031165	A	C	0.692563	-0.41233	0.0083239	534.625	ukb
ADAMTSL5	rs791461	chr19	1507536	C	T	0.532003	0.40597	0.00820132	533.871	ukb
GSTM4	rs140584594	chr1	109690361	G	A	0.732061	-0.429997	0.00868778	533.739	ukb
SCARF1	rs2272011	chr17	1638896	A	G	0.591082	-0.378526	0.00765651	532.534	ukb
CTSZ	rs199825459	chr20	58997654	G	A	0.00837267	-1.95383	0.0395325	532.213	ukb
EPPK1	rs73375129	chr8	143876108	G	A	0.136615	-0.54389	0.0110987	523.259	ukb
NPTX2	rs61007246	chr7	98654503	T	C	0.714568	0.344365	0.00703266	522.447	ukb
MILR1	rs138176943	chr17	64468504	A	G	0.0577858	0.796328	0.0163185	518.892	ukb
FCRL1	rs4971154	chr1	157802090	T	C	0.50309	-0.357564	0.00734556	516.316	ukb
CD40	rs4810485	chr20	46119308	G	T	0.751814	0.424289	0.00872004	515.878	ukb
INHBB	rs17050272	chr2	120548864	A	G	0.411938	0.364573	0.00749325	515.808	ukb
AGRN	rs3121560	chr1	1032846	A	C	0.340495	-0.377555	0.00776603	515.022	ukb
PER3	rs228647	chr1	7854117	A	G	0.563388	0.370134	0.00765222	509.821	ukb
PEPD	rs17569	chr19	33391316	A	G	0.156643	-0.492782	0.0102122	507.402	ukb
RET	rs2744077	chr10	42869058	T	C	0.174675	0.471137	0.00976418	507.346	ukb
CCL3	rs1634486	chr17	36082734	C	A	0.22394	0.419583	0.0086964	507.27	ukb
KLKB1	rs4253306	chr4	186252876	T	G	0.100447	-0.562007	0.0116644	505.875	ukb
HCG22	rs2905757	chr6	31055051	T	C	0.322964	0.396964	0.00824109	505.614	ukb
SLITRK6	rs12863734	chr13	85796436	A	G	0.0172049	-1.41086	0.0292955	505.42	ukb
AMY2B	rs12080068	chr1	103787201	A	C	0.0921786	0.658622	0.0137058	503.215	ukb
SAA4	rs7117890	chr11	18226956	A	G	0.5239	-0.363816	0.00757377	502.845	ukb
ACP1	rs11553746	chr2	272203	T	C	0.354916	-0.378572	0.00788117	502.817	ukb
DKK3	rs11022114	chr11	12017327	A	G	0.315324	0.372418	0.00775873	502.083	ukb
GGH	rs74329104	chr8	63018637	A	G	0.0659257	0.722608	0.0150591	501.772	ukb
DDC	rs12112308	chr7	50535789	C	T	0.0160651	-1.43467	0.0299688	499.425	ukb
CTRC	rs497078	chr1	15440540	T	C	0.0981969	-0.569335	0.0119554	494.228	ukb
ORM1	rs10982156	chr9	114325784	A	T	0.0692769	0.740552	0.0155684	493.111	ukb
ERBB3	rs75526830	chr12	56095610	G	A	0.00488138	2.48538	0.0525586	487.344	ukb
DPT	rs1018454	chr1	168728523	C	A	0.579093	0.330338	0.00699502	486.048	ukb
ICOSLG	rs6518352	chr21	44226815	G	A	0.720883	-0.402458	0.00853762	484.299	ukb
GALNT3	rs2116546	chr2	165867023	C	T	0.297937	-0.38921	0.00826425	483.404	ukb
IL5RA	rs77400868	chr3	3109280	G	A	0.133275	0.516923	0.0109879	482.365	ukb
FCAMR	rs11119933	chr1	206967095	T	C	0.178366	0.447089	0.00950568	482.139	ukb
TIMP4	rs184262	chr3	12093240	G	A	0.828066	0.447192	0.00950942	481.984	ukb
PCDH17	rs11148472	chr13	59446055	C	A	0.391299	0.353212	0.00753034	479.514	ukb
SSC4D	rs12540573	chr7	76409696	C	A	0.0615312	0.687288	0.0146553	479.346	ukb
NXPH3	rs147028083	chr17	49578668	G	C	0.00710876	-2.10042	0.0448108	478.86	ukb
C1QA	rs12058824	chr1	22636557	A	G	0.0826331	-0.631245	0.0134846	477.621	ukb
TNFRSF10B	rs1105944	chr8	23027596	G	A	0.895745	0.537694	0.0114898	477.319	ukb
IGFBP7	rs1718860	chr4	57083351	A	G	0.733156	-0.3717	0.00795921	475.354	ukb
ACP5	rs2305799	chr19	11576536	T	C	0.123259	-0.504211	0.0109417	462.881	ukb
PRAP1	rs143674922	chr10	133348399	A	G	0.0181886	-1.29767	0.0281617	462.829	ukb
LILRA5	rs34464703	chr19	54302450	TG	T	0.329909	-0.360236	0.00784207	459.974	ukb
PHYKPL	rs142181517	chr5	178211964	A	T	0.00736734	-2.03758	0.044444	458.172	ukb
PTPRB	rs2465811	chr12	70596274	C	T	0.286489	-0.366558	0.00799964	457.69	ukb
AHCY	rs13043752	chr20	34295502	A	G	0.0159232	-1.37454	0.030064	455.679	ukb
AMY2A	rs78245241	chr1	103793104	G	T	0.0366468	-0.963789	0.0211146	454.187	ukb
SERPINA3	rs61976127	chr14	94631329	G	A	0.185308	-0.447313	0.00980458	453.738	ukb
REG1B	rs11126696	chr2	79096762	G	A	0.618673	0.344564	0.00755678	453.218	ukb
PON3	rs149867961	chr7	95396432	C	T	0.0263896	-1.05099	0.0231471	449.423	ukb
GRP	rs17835713	chr18	59210859	A	G	0.165338	0.461975	0.0102001	447.188	ukb
TNFSF12	rs80067372	chr17	7549435	A	G	0.288461	0.372462	0.00822831	446.689	ukb
ASRGL1	rs1043785	chr11	62393251	T	C	0.284558	-0.372176	0.00822343	446.534	ukb
APOC1	rs5112	chr19	44927023	G	C	0.53332	0.344868	0.00765478	442.503	ukb
PTGR1	rs7036102	chr9	111564267	G	A	0.0504458	0.757723	0.0168611	440.287	ukb
SCGB1A1	rs3741240	chr11	62419070	A	G	0.351484	-0.339217	0.00760275	434.029	ukb
CD4	rs73053728	chr12	6787380	G	A	0.302319	-0.359292	0.0080763	431.506	ukb
IFNLR1	rs139958347	chr1	24187233	C	G	0.039599	-0.942374	0.0214063	422.581	ukb
GLO1	rs4746	chr6	38682852	G	T	0.463805	-0.330717	0.00752756	420.88	ukb
CD244	rs115868021	chr1	160841584	G	C	0.00569767	-2.16388	0.0492614	420.736	ukb
GDF15	rs1054221	chr19	18389048	C	T	0.14593	0.391818	0.00893373	419.433	ukb
VSIG4	rs41306131	chrX	66033612	A	C	0.0101078	-1.32342	0.0302157	418.309	ukb
GPNMB	rs75801644	chr7	23266522	A	G	0.0227377	-1.11806	0.0255776	416.662	ukb
TREM2	rs143332484	chr6	41161469	T	C	0.009926	-1.48289	0.033928	416.557	ukb
TPK1	rs10261806	chr7	144835011	A	G	0.402805	-0.333756	0.00764137	415.996	ukb
TFPI	rs7576066	chr2	187479054	A	G	0.294146	0.347326	0.00796556	414.591	ukb
THY1	rs55933700	chr11	119423203	T	G	0.0247487	-1.0935	0.0251457	412.376	ukb
CFH	rs731557	chr1	196735885	A	C	0.193965	0.421186	0.00968701	412.246	ukb
GAS6	rs6602909	chr13	113849020	C	T	0.324174	-0.33847	0.0077855	412.15	ukb
ZBTB16	rs73000929	chr11	114082900	A	G	0.0372261	0.851914	0.0196824	408.542	ukb
ACHE	rs6976053	chr7	100914499	T	C	0.470621	0.313169	0.00726754	404.948	ukb
SCPEP1	rs34449028	chr17	57008002	T	A	0.300825	-0.365435	0.00851289	401.879	ukb
PYDC1	rs4561481	chr16	31248232	A	G	0.67413	0.305793	0.00714319	399.678	ukb
ACVRL1	rs2277382	chr12	51912437	T	C	0.0801359	0.568278	0.0133099	397.574	ukb
PLG	rs73015965	chr6	160706469	G	A	0.00643627	-2.18279	0.0512081	396.277	ukb
HLA-E	rs2523594	chr6	31358852	T	C	0.621736	-0.321037	0.00757128	392.14	ukb
GSTA1	rs6458871	chr6	52801179	T	C	0.573746	0.314756	0.00743745	390.64	ukb
COCH	rs28400019	chr14	30874288	A	G	0.115	0.510216	0.0120629	390.198	ukb
FLT4	rs34221241	chr5	180630293	C	T	0.108302	-0.442515	0.010485	388.514	ukb
CLEC1A	rs7961483	chr12	10077861	T	C	0.619965	-0.316654	0.00751234	387.534	ukb
MEGF9	rs10984978	chr9	120679097	C	T	0.700826	0.341205	0.00810588	386.477	ukb
SIGLEC7	rs140185670	chr19	51142883	C	G	0.0681529	-0.634584	0.0151209	384.171	ukb
C1R	rs10849546	chr12	7068900	A	G	0.135276	-0.459319	0.0109827	381.529	ukb
TF	rs8177247	chr3	133760655	G	T	0.342243	0.32877	0.00786269	381.38	ukb
AMY1A_AMY1B_AMY1C	rs72694438	chr1	103822256	A	G	0.206807	0.403289	0.00966062	380.141	ukb
NAGPA	rs12599777	chr16	5029465	G	A	0.182643	-0.410461	0.00986824	377.397	ukb
CTSD	rs55861089	chr11	1762527	G	A	0.104162	-0.507226	0.0122086	376.538	ukb
PCSK9	rs11591147	chr1	55039974	T	G	0.0176885	-1.15328	0.0277856	375.816	ukb
IL4R	rs8060025	chr16	27315893	G	T	0.612212	0.314196	0.00757565	375.238	ukb
ITIH3	rs9881468	chr3	52794612	T	C	0.343107	0.310498	0.00749889	374.001	ukb
VSIR	rs10999992	chr10	71769141	C	T	0.146887	0.440001	0.01067	370.971	ukb
GZMB	rs8192918	chr14	24632672	CT	C	0.224008	-0.354337	0.00865117	365.993	ukb
SPON1	rs10832164	chr11	14026933	T	C	0.519594	-0.29149	0.00715004	362.606	ukb
IL19	rs2243191	chr1	206842612	C	T	0.779464	0.356441	0.00876108	361.138	ukb
FXYD5	rs756845	chr19	35172347	G	A	0.779874	-0.379885	0.00935539	359.75	ukb
FBP1	rs499206	chr9	94597197	G	A	0.924969	0.575477	0.0141736	359.679	ukb
CDH17	rs763526069	chr8	94191597	A	AC	0.474234	-0.274325	0.00676204	359.087	ukb
RNASE4	rs12588573	chr14	20678425	T	C	0.217668	-0.36502	0.00901944	357.361	ukb
CA4	rs117154637	chr17	60156793	T	A	0.0349188	-0.825377	0.0204107	356.797	ukb
BTN2A1	rs72843784	chr6	26498530	T	G	0.110486	0.472368	0.0116925	356.108	ukb
ICAM3	rs28378712	chr19	10346796	G	T	0.312787	0.318159	0.00788651	355.11	ukb
CRELD2	rs74510325	chr22	49921734	G	C	0.0348094	-0.812982	0.0201768	354.247	ukb
ROR1	rs6588083	chr1	64148328	C	T	0.170359	-0.393548	0.0097679	354.193	ukb
ENPP6	rs78293932	chr4	184217948	T	C	0.0239241	0.952949	0.0236542	354.138	ukb
SH2D1A	rs12164382	chrX	124346297	T	C	0.417179	0.257623	0.006398	353.778	ukb
PENK	rs2576575	chr8	56448734	T	C	0.466219	-0.300544	0.00747343	352.884	ukb
ENPP2	rs13267597	chr8	119641985	G	T	0.326896	-0.262099	0.00651984	352.626	ukb
CHL1	rs931679	chr3	217842	A	T	0.0870393	0.536467	0.0133718	351.211	ukb
ANGPTL3	rs763015008	chr1	62508787	T	TTTAC	0.352834	-0.289976	0.00723506	350.515	ukb
IL18	rs2250417	chr11	112214593	C	T	0.540468	-0.29499	0.00736184	350.355	ukb
LTBR	rs10849449	chr12	6389496	G	A	0.655042	-0.311182	0.00776713	350.249	ukb
SEL1L	rs11499034	chr14	81506097	C	T	0.0147691	-1.2545	0.0315322	345.404	ukb
RIDA	rs77539382	chr8	98108566	TC	T	0.319303	-0.317564	0.00798353	345.276	ukb
NRP1	rs2506150	chr10	33194380	A	G	0.359537	-0.304724	0.00766843	344.586	ukb
SHBG	rs858519	chr17	7628647	C	T	0.558184	0.273734	0.00688879	344.564	ukb
CD274	rs822340	chr9	5453260	G	A	0.745065	0.340584	0.00860382	341.962	ukb
CXCL10	rs11548618	chr4	76022794	A	G	0.00682463	1.72978	0.043722	341.584	ukb
ASGR2	rs2304978	chr17	7108760	T	C	0.289819	0.324944	0.00823868	339.492	ukb
TCL1A	rs78986913	chr14	95696081	A	G	0.0431721	-0.713763	0.0182248	334.762	ukb
FCER2	rs2277989	chr19	7696926	G	A	0.487384	-0.291996	0.00745586	334.743	ukb
ITGBL1	rs12018094	chr13	101334341	T	G	0.187796	-0.362743	0.00928678	332.991	ukb
PIK3IP1	rs2413028	chr22	31145921	C	T	0.171035	-0.368358	0.00948471	329.214	ukb
CCN2	rs7767139	chr6	131971641	G	C	0.216047	-0.355477	0.00917678	327.52	ukb
CST3	rs911119	chr20	23632100	T	C	0.776543	0.328497	0.00848367	327.259	ukb
CNDP1	rs17817077	chr18	74542308	A	G	0.393086	0.294253	0.00760046	327.16	ukb
CILP	rs2585035	chr15	65204137	G	T	0.633078	-0.291579	0.0075404	326.382	ukb
MMP10	rs486055	chr11	102779693	T	C	0.16223	-0.396107	0.0102752	324.385	ukb
SAMD9L	rs17165120	chr7	93147778	C	A	0.0689293	-0.567159	0.0147284	323.681	ukb
ZBP1	rs45521631	chr20	57620293	T	C	0.0267123	-0.90863	0.0236007	323.551	ukb
DNPH1	rs77321231	chr6	43232465	T	C	0.104258	-0.46033	0.0120757	317.232	ukb
PI3	rs35770435	chr20	45160163	T	C	0.180422	0.352805	0.00930324	313.965	ukb
TRIM5	rs11821656	chr11	5667914	C	G	0.140092	-0.407554	0.01076	313.206	ukb
CCL4	rs1015673	chr17	36150004	T	C	0.424895	-0.314287	0.00829789	313.185	ukb
ANGPTL1	rs12753251	chr1	178560763	A	G	0.534054	-0.284166	0.00751466	312.189	ukb
WASF1	rs1980532	chr6	110399006	G	A	0.445437	-0.287157	0.00760736	311.079	ukb
IGDCC4	rs56362513	chr15	65509382	C	T	0.0203114	0.964492	0.0255817	310.343	ukb
NPL	rs116448311	chr1	183127290	T	C	0.00546521	-1.70826	0.045358	309.676	ukb
NHLRC3	rs149175958	chr13	39047828	T	G	0.00440127	-2.12674	0.0566633	307.574	ukb
SULT2A1	rs62129966	chr19	47871693	A	C	0.16438	-0.377711	0.0100764	306.788	ukb
AIF1L	rs7856365	chr9	131059539	A	G	0.684455	-0.310504	0.00828445	306.715	ukb
TNFSF13	rs3803800	chr17	7559652	G	A	0.788658	-0.324686	0.00866746	306.39	ukb
PGLYRP1	rs2072563	chr19	46023390	A	G	0.325334	-0.296739	0.00792914	305.797	ukb
CNTN3	rs4677414	chr3	74557869	G	A	0.929147	-0.511985	0.0136916	305.314	ukb
CD300A	rs62087202	chr17	74463780	A	G	0.0485431	-0.62258	0.0167105	303.084	ukb
ANGPTL4	rs2278236	chr19	8366697	A	G	0.514287	0.279904	0.00751661	302.781	ukb
ITGB6	rs6432601	chr2	160121432	G	A	0.692505	0.288924	0.00777655	301.41	ukb
MMP7	rs11568819	chr11	102530902	A	G	0.0610351	0.567004	0.0152635	301.321	ukb
LIPF	rs746756189	chr10	88713471	C	CA	0.279818	-0.309546	0.0083364	301.065	ukb
CD2AP	rs1385742	chr6	47627419	T	A	0.644572	-0.285552	0.00771142	299.42	ukb
RNF149	rs12621632	chr2	101280863	T	C	0.40646	0.280815	0.00761526	296.939	ukb
LILRB4	rs417477	chr19	54660452	G	A	0.118464	0.380751	0.0103352	296.379	ukb
SERPINF1	rs62088172	chr17	1762959	T	C	0.353305	-0.282879	0.00769371	295.215	ukb
NTproBNP	rs198379	chr1	11855410	C	T	0.413038	0.261223	0.00712439	293.595	ukb
TPP1	rs140726254	chr11	6617713	A	G	0.00221617	2.88961	0.078877	293.09	ukb
CD8A	rs3020726	chr2	86789383	G	A	0.160963	0.362018	0.0099016	291.932	ukb
NRCAM	rs138528835	chr7	108346905	TTAAA	T	0.308205	0.297687	0.0082013	287.752	ukb
CD14	rs5744441	chr5	140637262	A	G	0.233134	-0.321281	0.00885394	287.582	ukb
PDGFRA	rs35597368	chr4	54273604	C	T	0.109682	-0.424873	0.0117455	285.792	ukb
PECR	rs10197542	chr2	216039171	C	A	0.1044	-0.454245	0.0125625	285.568	ukb
CLEC11A	rs141369989	chr19	50723250	A	G	0.0285219	0.820278	0.0226868	285.535	ukb
APOM	rs805258	chr6	31665775	T	C	0.0295922	-0.784462	0.0217097	285.181	ukb
APOL1	rs136168	chr22	36264796	A	G	0.813258	-0.317775	0.00879463	285.16	ukb
FAS	rs10887882	chr10	89023165	A	T	0.584859	-0.256654	0.00710505	285.001	ukb
CHRDL2	rs574672574	chr11	74721142	A	G	0.0411933	-0.66723	0.0184776	284.804	ukb
CLEC5A	rs6962383	chr7	141961650	C	A	0.297121	0.285861	0.00791678	284.773	ukb
NCAM1	rs11214489	chr11	113105212	T	C	0.184895	-0.332747	0.0092402	283.247	ukb
MERTK	rs10188640	chr2	111983520	A	G	0.625694	-0.265631	0.00739273	282.005	ukb
AGXT	rs55649245	chr2	240854128	A	G	0.310011	-0.287678	0.00802437	280.744	ukb
QPCT	rs4670696	chr2	37372820	C	A	0.0235819	-0.884485	0.0246965	280.177	ukb
ARL2BP	rs7198865	chr16	57249818	A	G	0.0352316	-0.746164	0.0208366	280.115	ukb
CD36	rs6961069	chr7	80589645	T	C	0.403097	0.273148	0.00765071	278.438	ukb
PTPRS	rs55763631	chr19	5293572	A	C	0.048114	0.658907	0.0184965	277.215	ukb
LGALS1	rs4820294	chr22	37675036	A	G	0.333726	-0.28271	0.00794113	276.864	ukb
DNER	rs34412673	chr2	229727643	T	A	0.331787	-0.280264	0.00791054	274.217	ukb
HYAL1	rs116482870	chr3	50302191	T	C	0.0623473	-0.548913	0.0155165	273.399	ukb
CA13	rs56072918	chr8	85297179	T	C	0.0682589	-0.526215	0.0149007	272.459	ukb
ACYP1	rs75948138	chr14	75063338	G	C	0.0110197	-1.26254	0.0357813	272.001	ukb
BPIFB2	rs2377736	chr20	32994638	C	T	0.402679	0.265266	0.00751973	271.863	ukb
AOC1	rs1049742	chr7	150857465	T	C	0.0810059	0.495049	0.0140843	269.92	ukb
DPP10	rs17355498	chr2	115180348	T	G	0.495596	-0.261049	0.00746081	267.486	ukb
CDCP1	rs2276862	chr3	45146293	G	C	0.171792	-0.302893	0.00869495	265.151	ukb
DDX58	rs1133071	chr9	32455676	G	A	0.298761	0.28884	0.00832598	262.974	ukb
CSF1R	rs56048668	chr5	150080979	C	A	0.00666471	-1.53792	0.0444521	261.555	ukb
GRK5	rs10886430	chr10	119250744	G	A	0.1275	-0.407393	0.0117772	261.471	ukb
CD226	rs13381239	chr18	69859489	A	T	0.471689	-0.263971	0.00764902	260.252	ukb
BCAT1	rs11047639	chr12	24798554	T	G	0.295239	0.28232	0.00819217	259.53	ukb
IDO1	rs7010461	chr8	39923925	T	C	0.334077	0.276412	0.00802683	259.137	ukb
MUC2	rs12416873	chr11	1083581	A	G	0.207783	-0.264666	0.00768919	258.905	ukb
SELP	rs6136	chr1	169594713	G	T	0.113594	-0.403494	0.0117671	256.959	ukb
CHAD	rs144030994	chr17	50465353	T	G	0.00592099	-1.62959	0.0475407	256.774	ukb
GP2	rs4430753	chr16	20320878	G	A	0.487788	-0.232605	0.00681565	254.549	ukb
MARCO	rs35288880	chr2	118970896	T	C	0.163237	-0.340352	0.00997418	254.478	ukb
HS6ST2	rs2187831	chrX	132735878	C	T	0.49875	-0.208757	0.00611781	254.472	ukb
NADK	rs1014988	chr1	1748780	A	G	0.509549	0.252465	0.00740114	254.304	ukb
ADGRE2	rs7251607	chr19	14396179	C	A	0.75291	0.287087	0.00842229	253.932	ukb
RNASE3	rs147307766	chr14	20917832	T	C	0.0537026	0.569287	0.0167075	253.743	ukb
CCN3	rs2279112	chr8	119416784	A	G	0.258706	-0.273837	0.00805297	252.719	ukb
CD27	rs25680	chr12	6445462	A	G	0.23946	0.293625	0.00864012	252.414	ukb
FBLN2	rs7623097	chr3	13571564	G	A	0.0063026	-1.56312	0.0460695	251.613	ukb
CD22	rs10411704	chr19	35309759	T	G	0.785544	-0.294694	0.00868705	251.521	ukb
PI16	rs62406524	chr6	36958200	C	G	0.0964206	-0.430008	0.012682	251.28	ukb
GALNT5	rs714649	chr2	157284580	T	G	0.0181911	-0.940726	0.02784	249.564	ukb
ENG	rs11794565	chr9	127838998	T	C	0.463358	0.259315	0.00767873	249.272	ukb
ECI2	rs660560	chr6	4125707	G	A	0.325246	-0.278466	0.00826241	248.278	ukb
GRHPR	rs4878690	chr9	37422659	T	C	0.326343	0.26902	0.00798506	248.097	ukb
PADI4	rs2240336	chr1	17347907	T	C	0.414513	-0.256961	0.00762755	248.07	ukb
ACY3	rs3758938	chr11	67634891	G	T	0.312397	0.274456	0.00816017	247.267	ukb
MRC1	rs74118031	chr10	17847166	C	T	0.233647	-0.285038	0.00849137	246.309	ukb
THOP1	rs2741990	chr19	2796646	T	C	0.293208	0.268047	0.00798555	246.286	ukb
GMPR	rs1042391	chr6	16290530	A	T	0.379776	0.25207	0.00753618	244.56	ukb
KYNU	rs78189771	chr2	142878213	G	A	0.0476968	0.57023	0.0170881	243.427	ukb
RETN	rs3219175	chr19	7668969	A	G	0.00760298	1.54305	0.0464135	241.628	ukb
TNFRSF21	rs148598211	chr6	47286508	T	C	0.00422531	-1.87442	0.0566048	239.731	ukb
IL22RA1	rs7355101	chr1	24124595	T	A	0.195369	-0.317523	0.00960501	238.924	ukb
TNFSF14	rs344560	chr19	6665009	C	T	0.945373	0.553818	0.0167576	238.789	ukb
REG3G	rs2861742	chr2	79080691	G	A	0.746619	-0.287482	0.00870541	238.425	ukb
ASPN	rs2295941	chr9	92274705	G	A	0.327248	-0.257487	0.00781739	237.198	ukb
HAVCR2	rs116363290	chr5	157109126	T	C	0.00571119	-1.70363	0.0519225	235.388	ukb
NCR1	rs7255591	chr19	54904812	C	G	0.0887356	-0.426285	0.012993	235.354	ukb
CRH	rs59104426	chr8	66260714	A	T	0.033408	-0.680558	0.0207994	234.092	ukb
ITIH4	rs2710331	chr3	52803839	C	T	0.341973	0.247734	0.00764338	229.725	ukb
GRN	rs5848	chr17	44352876	T	C	0.274464	-0.250314	0.00773573	228.973	ukb
CD59	rs704701	chr11	33722133	G	T	0.320835	-0.245528	0.00760095	228.187	ukb
THBS4	rs2438632	chr5	80096370	T	G	0.398332	0.244253	0.00759017	226.476	ukb
ESAM	rs61753651	chr11	124756673	A	G	0.0039161	-1.88968	0.0588128	225.781	ukb
ST3GAL1	rs9643300	chr8	133490905	T	C	0.564974	-0.237049	0.00740413	224.182	ukb
DPP6	rs3734960	chr7	154892443	C	T	0.262145	0.260543	0.00813913	224.118	ukb
NIT1	rs76502631	chr1	161118210	A	G	0.0283686	-0.726221	0.022693	223.99	ukb
CD40LG	rs36206512	chrX	136648058	C	A	0.0352959	-0.551636	0.0172879	222.696	ukb
PRSS22	rs8046218	chr16	2858702	T	C	0.324763	0.259704	0.00819135	219.873	ukb
SPESP1	rs72752337	chr15	68906046	C	T	0.00700766	1.35354	0.0428069	218.703	ukb
DEFA1_DEFA1B	rs116236945	chr8	7019405	T	C	0.386479	-0.274304	0.00870698	217.114	ukb
ACY1	rs121912698	chr3	51988821	T	C	0.00440744	-1.69191	0.0537128	217.049	ukb
IL32	rs45499297	chr16	3065271	C	T	0.0943142	-0.394571	0.0125813	215.173	ukb
TNFSF8	rs10081728	chr9	114933405	C	T	0.406854	-0.236101	0.00754498	214.229	ukb
FAM20A	rs2952271	chr17	68533638	A	G	0.653075	-0.238835	0.00764245	213.665	ukb
IL15RA	rs3136630	chr10	5955857	T	C	0.295673	-0.259008	0.0082948	213.316	ukb
LGMN	rs148659834	chr14	92709697	A	G	0.0121425	-1.05518	0.0338526	212.564	ukb
TNC	rs7021057	chr9	115135714	C	T	0.293505	-0.243987	0.00783089	212.39	ukb
C1QTNF1	rs116539064	chr17	79022318	T	C	0.0972553	0.398118	0.0128129	211.234	ukb
TIMD4	rs4704826	chr5	156965071	A	C	0.638355	-0.23192	0.00748079	210.296	ukb
LAMP3	rs11921884	chr3	183110457	T	G	0.649115	0.232694	0.0075188	209.571	ukb
C1QL2	rs34475538	chr2	119160689	A	G	0.202466	-0.278571	0.00901313	209.02	ukb
GLB1	rs7637133	chr3	33097271	A	C	0.616044	0.228402	0.00739119	208.948	ukb
GDNF	rs62360373	chr5	37820639	A	G	0.0951924	-0.393059	0.0127449	208.124	ukb
PTH1R	rs121434601	chr3	46898097	T	C	0.00265918	2.25921	0.073702	205.621	ukb
MPO	rs34097845	chr17	58281068	T	C	0.0573515	-0.507083	0.0166015	204.174	ukb
DPP4	rs13015258	chr2	162074215	G	T	0.621154	-0.228501	0.00750186	203.045	ukb
PGD	rs2229688	chr1	10413143	A	G	0.0171322	0.867144	0.0286383	200.667	ukb
GHRL	rs34911341	chr3	10289835	T	C	0.00601015	1.41936	0.0469503	200.035	ukb
KLRF1	rs146460124	chr12	9832369	A	G	0.00171311	2.66991	0.0884392	199.483	ukb
PYY	rs2341378	chr17	43963439	T	C	0.679661	0.244558	0.00811056	199.01	ukb
CSF3R	rs3917999	chr1	36467716	T	C	0.010561	1.13229	0.037578	198.73	ukb
ADIPOQ	rs143257534	chr3	186834099	T	C	0.0259864	-0.614829	0.0204078	198.67	ukb
UBE2L6	rs28362950	chr11	57604445	A	G	0.267431	0.253906	0.00842821	198.651	ukb
DSG2	rs2848680	chr18	31513354	G	A	0.475905	-0.218118	0.00725299	197.96	ukb
EDN1	rs5370	chr6	12296022	T	G	0.220159	0.271847	0.00905546	197.272	ukb
SDC4	rs2251577	chr20	45345931	C	G	0.512904	-0.222927	0.00742947	197.084	ukb
GNPDA2	rs769805766	chr4	44725134	C	CTATTA	0.640247	0.236184	0.00787462	196.918	ukb
CXCL11	rs35170645	chr4	76043803	G	A	0.513606	-0.224373	0.00748791	196.548	ukb
CX3CL1	rs781264602	chr16	57375150	A	AAAG	0.618928	-0.232211	0.00777157	195.44	ukb
ENTR1	rs11145904	chr9	136403494	C	A	0.172546	-0.296759	0.00996108	194.302	ukb
FABP1	rs2241883	chr2	88124547	C	T	0.306829	-0.236988	0.00795681	194.204	ukb
DSC2	rs4799305	chr18	31109181	A	G	0.884259	-0.341678	0.0115251	192.422	ukb
MFAP5	rs4132450	chr12	8662099	T	C	0.00449252	-1.76955	0.0596996	192.353	ukb
PRSS27	rs71386687	chr16	2717893	T	G	0.0823749	0.386516	0.0130422	192.287	ukb
CBLIF	rs1787909	chr11	61202571	C	G	0.34459	-0.219986	0.00747232	189.774	ukb
RECK	rs71521299	chr9	36058819	G	T	0.0162187	-0.853354	0.0289887	189.74	ukb
CFI	rs10033900	chr4	109737911	C	T	0.516267	0.216076	0.00737671	187.878	ukb
TGFB1	rs73045269	chr19	41319286	T	C	0.171487	0.287976	0.00986667	186.544	ukb
FAP	rs4664454	chr2	162214651	G	C	0.0100624	1.0747	0.0368348	186.411	ukb
MCEMP1	rs141879681	chr19	7654553	G	A	0.00636688	1.43201	0.0491118	186.181	ukb
CEP112	rs12938334	chr17	65938082	C	A	0.432721	-0.229079	0.00789455	184.401	ukb
TNFRSF11B	rs748443516	chr8	119088959	C	CT	0.499602	0.199841	0.00688711	184.393	ukb
CASP8	rs34841024	chr2	201286417	G	T	0.136282	0.310055	0.0107477	182.277	ukb
IGSF9	rs3747617	chr1	159943109	T	C	0.0533263	-0.478563	0.0166669	180.585	ukb
MFAP4	rs139356332	chr17	19385973	C	G	0.0231911	-0.722082	0.0252079	179.734	ukb
CCL17	rs9302690	chr16	57409056	A	G	0.0810135	0.381022	0.0133624	178.11	ukb
CCL13	rs3136674	chr17	34355597	C	T	0.0537475	-0.462266	0.0162166	178.004	ukb
CLEC3B	rs13065490	chr3	45015616	T	A	0.269137	0.237963	0.00838984	176.241	ukb
NME3	rs749285440	chr16	1718075	A	G	0.00135318	3.05215	0.107689	175.983	ukb
ITGA6	rs6714597	chr2	172473758	C	T	0.308181	0.230878	0.00815226	175.716	ukb
S100A12	rs3014874	chr1	153365467	A	G	0.264725	-0.236592	0.00836291	175.347	ukb
PSAP	rs57681041	chr10	71884204	T	C	0.221485	-0.248735	0.00879671	175.166	ukb
CNTN1	rs11177604	chr12	40651583	A	C	0.383452	0.19899	0.0070555	174.277	ukb
SIAE	rs78778622	chr11	124660768	C	T	0.0596896	-0.443757	0.0157472	173.987	ukb
TNFSF13B	rs374039502	chr13	108308037	A	T	0.0205777	0.746059	0.0265034	173.614	ukb
NFKBIE	rs28362856	chr6	44266802	C	G	0.0430843	-0.52262	0.01858	173.353	ukb
NAGK	rs11680831	chr2	71065392	C	T	0.342298	-0.222962	0.00793539	172.975	ukb
LEPR	rs10399687	chr1	65608299	T	C	0.171112	-0.276043	0.00983018	172.779	ukb
IL1RN	rs55709272	chr2	113109711	C	T	0.439005	-0.213196	0.0075923	172.771	ukb
PTPRC	rs552839429	chr1	198726860	C	T	0.0167746	-0.805689	0.0287511	172.068	ukb
PDZD2	rs183711	chr5	31638368	G	T	0.919679	0.39361	0.0140464	172.058	ukb
TFF3	rs118095917	chr21	42313518	T	C	0.00624814	-1.27714	0.0455976	171.897	ukb
EPHA1	rs75045569	chr7	143412115	G	T	0.182667	0.254349	0.00908574	171.72	ukb
PROC	rs1799810	chr2	127418464	T	A	0.426531	-0.198888	0.0071089	171.513	ukb
PMM2	rs34258285	chr16	8813057	C	A	0.0254701	-0.679878	0.0243197	171.252	ukb
MASP1	rs698090	chr3	187246512	T	C	0.644283	0.213134	0.00765103	170.052	ukb
ITGA11	rs2306022	chr15	68335825	T	C	0.0899664	-0.359098	0.0129452	168.636	ukb
SMAD3	rs34189958	chr15	67064143	A	C	0.232868	0.245182	0.00885131	168.157	ukb
CDH5	rs16956504	chr16	66398478	C	T	0.1044	0.308351	0.0111324	168.139	ukb
COL5A1	rs12002679	chr9	134641788	G	C	0.281517	0.236004	0.0085354	167.554	ukb
TNFRSF8	rs35249183	chr1	12039288	G	A	0.100046	0.348054	0.0125914	167.46	ukb
ITM2A	rs1736641	chrX	79352451	A	G	0.697321	-0.187516	0.00678777	167.26	ukb
B4GALT1	rs7019909	chr9	33113324	T	C	0.10231	0.331588	0.0120316	166.471	ukb
ACADSB	rs7913063	chr10	123039167	T	A	0.0846732	0.37434	0.0135833	166.46	ukb
CELA3A	rs34262568	chr1	21986878	A	G	0.230959	0.237276	0.00861166	166.388	ukb
EFEMP1	rs3791679	chr2	55869757	G	A	0.22632	0.226222	0.00822244	165.908	ukb
PEAR1	rs4661012	chr1	156915699	G	T	0.362036	-0.213205	0.00777569	164.794	ukb
ADA2	rs737963	chr22	17228881	C	T	0.61157	0.206755	0.00757212	163.43	ukb
FKBP1B	rs872169	chr2	24036318	G	C	0.204868	-0.254938	0.00934126	163.273	ukb
RNASE1	rs17254387	chr14	20812519	A	G	0.694281	0.21707	0.00796099	162.977	ukb
AHNAK2	rs9805957	chr14	104970720	C	A	0.642451	0.215521	0.00790973	162.75	ukb
SPON2	rs28855974	chr4	1121121	G	A	0.117829	0.315157	0.0115812	162.338	ukb
MAMDC2	rs62572585	chr9	69977388	A	C	0.258423	0.224011	0.00826947	160.875	ukb
MOG	rs9461541	chr6	29657418	G	A	0.0487836	-0.450756	0.0166977	159.773	ukb
ECHS1	rs1049951	chr10	133370622	A	G	0.943799	-0.446925	0.016567	159.559	ukb
CCL27	rs2070074	chr9	34649445	G	A	0.0969934	-0.327598	0.0121713	158.842	ukb
DDT	rs1006771	chr22	23971817	T	G	0.64503	-0.20559	0.00766121	157.901	ukb
S100A13	rs114678888	chr1	153622972	A	C	0.0405261	-0.503584	0.0187947	157.421	ukb
COMP	rs12974746	chr19	18795739	G	A	0.03016	-0.579389	0.0216929	156.429	ukb
FABP2	rs17009129	chr4	119359462	T	C	0.325101	-0.212769	0.00799018	155.502	ukb
REG3A	rs147616162	chr2	79168385	A	T	0.0589184	0.406934	0.0153062	155.01	ukb
SFRP4	rs75207237	chr7	37932788	A	T	0.128267	0.295643	0.0111321	154.68	ukb
VSIG10L	rs1035454	chr19	51342302	C	T	0.575859	0.207781	0.00784056	154.023	ukb
SCGB3A2	rs17717320	chr5	147826351	G	C	0.197879	-0.247572	0.00935473	153.609	ukb
TIE1	rs4660729	chr1	43302229	G	C	0.60875	0.191275	0.00723486	153.299	ukb
NCF2	rs35012521	chr1	183563229	A	T	0.010078	-0.947659	0.0358601	153.169	ukb
ERBB4	rs6735267	chr2	212539139	T	C	0.26881	0.21909	0.00830685	152.571	ukb
SERPINA5	rs1130267	chr14	94596770	A	G	0.598796	0.200756	0.0076139	152.485	ukb
MAN1A2	rs10923344	chr1	117554006	A	G	0.617668	0.193259	0.00735083	151.612	ukb
CD5L	rs2765501	chr1	157834858	A	G	0.401454	0.199657	0.00759591	151.544	ukb
GSTP1	rs762803	chr11	67584785	A	C	0.448883	0.205266	0.00781302	151.4	ukb
CLEC4G	rs76560987	chr19	7734566	T	C	0.0709042	0.374421	0.0142879	150.639	ukb
ADAMTSL4	rs758689051	chr1	150783393	T	G	0.00175501	-2.56921	0.0984069	149.529	ukb
CSF2	rs25882	chr5	132075767	C	T	0.206606	0.243807	0.00938271	148.132	ukb
CST6	rs12577165	chr11	66008958	C	T	0.024002	0.613071	0.0236152	147.862	ukb
CXCL16	rs78086290	chr17	4738075	T	A	0.529204	0.189447	0.00729797	147.84	ukb
CD28	rs13406632	chr2	203784615	C	G	0.167567	-0.260668	0.0100966	146.249	ukb
CCL26	rs41463245	chr7	75771945	T	C	0.00891345	-1.01414	0.0392916	146.17	ukb
CREG1	rs7513428	chr1	167546035	C	T	0.84085	-0.254494	0.00988307	145.497	ukb
CES3	rs71647892	chr16	66963853	C	T	0.012689	-0.854256	0.0332745	144.631	ukb
CKAP4	rs2704895	chr12	106256210	A	G	0.221934	0.223303	0.00870419	144.426	ukb
F3	rs6666213	chr1	94808809	G	A	0.37292	0.184699	0.00720738	144.11	ukb
RARRES2	rs3735167	chr7	150342466	T	C	0.256452	0.215985	0.00844672	143.485	ukb
ADGRE5	rs139113505	chr19	14388804	T	C	0.0169479	-0.715177	0.0280463	142.704	ukb
ROBO1	rs3773244	chr3	78735620	A	G	0.196871	0.236241	0.00927302	142.441	ukb
AMBP	rs147941577	chr9	114069709	G	A	0.00283119	-1.69	0.0665447	141.56	ukb
SERPING1	rs28362944	chr11	57598250	C	T	0.0490274	-0.424659	0.0168261	139.815	ukb
SFRP1	rs72643819	chr8	41309674	T	G	0.386724	-0.188674	0.00748272	139.558	ukb
PTPRZ1	rs7797305	chr7	121848083	T	C	0.486571	-0.168529	0.00671692	138.197	ukb
FKBP5	rs2817032	chr6	35720842	C	T	0.286876	0.208797	0.00835038	137.262	ukb
CSF1	rs11577194	chr1	109957553	C	T	0.524063	-0.186628	0.00746752	137.127	ukb
PIK3AP1	rs41317268	chr10	96709357	G	A	0.194803	-0.23009	0.00927301	135.187	ukb
COL15A1	rs10819566	chr9	99001195	C	T	0.364679	0.189483	0.00764437	134.91	ukb
TNFSF10	rs79287178	chr3	172576710	A	G	0.0301806	-0.536549	0.0217036	134.204	ukb
CR2	rs61821113	chr1	207423119	T	C	0.113731	-0.282721	0.0114639	133.56	ukb
DNAJB6	rs12668458	chr7	157352780	C	T	0.458314	0.190996	0.00775248	133.292	ukb
PRKG1	rs1937682	chr10	51919222	T	A	0.237619	-0.217952	0.00887057	132.58	ukb
MTHFD2	rs183347927	chr2	74693521	A	G	0.00263992	1.94542	0.0792411	132.371	ukb
AKR7L	rs59622577	chr1	19282519	T	C	0.097373	-0.316627	0.012902	132.267	ukb
APOF	rs2020854	chr12	56349583	C	T	0.0696631	-0.351487	0.0143282	132.162	ukb
PRRT3	rs55847233	chr3	9949417	G	C	0.248502	-0.212683	0.00867722	131.942	ukb
PKLR	rs77350683	chr1	155514639	C	T	0.0677928	-0.363653	0.0148554	131.612	ukb
TYMP	rs131805	chr22	50525724	C	T	0.782701	0.224651	0.00917973	131.537	ukb
GZMH	rs190749747	chr14	24607097	G	C	0.0111682	-0.896529	0.0366367	131.52	ukb
OPLAH	rs55646585	chr8	143925453	T	C	0.414161	0.187225	0.00767181	130.812	ukb
KLRB1	rs563890415	chr12	9601084	C	T	0.00631074	-1.1301	0.0465103	129.684	ukb
FUOM	rs11816588	chr10	133361096	C	T	0.0325539	0.503113	0.0207073	129.67	ukb
APOD	rs139828053	chr3	195572021	C	T	0.0313123	-0.536629	0.0220963	129.559	ukb
NAGA	rs121434529	chr22	42061052	T	C	0.00495245	-1.29367	0.0534111	128.873	ukb
CHGA	rs729940	chr14	92932756	T	C	0.157108	-0.245571	0.0101481	128.638	ukb
PRKAB1	rs749140768	chr12	119671479	A	AGGCACCTCTTCACAGGAC	0.0789447	0.343095	0.0141808	128.593	ukb
ACE2	rs5934255	chrX	15646263	A	G	0.29373	0.148614	0.00614962	128.298	ukb
HYOU1	rs2509121	chr11	119057542	T	C	0.400687	0.183426	0.00759685	128.074	ukb
CTSO	rs2334114	chr4	155935041	A	C	0.213307	-0.218357	0.00905252	127.824	ukb
CXCL12	rs11239028	chr10	44387717	T	C	0.338507	0.195376	0.00810884	127.541	ukb
ARG1	rs2781668	chr6	131576138	T	C	0.166831	-0.237197	0.00985627	127.241	ukb
TIMM10	rs2848626	chr11	57516515	T	C	0.76723	-0.215262	0.00895027	127.088	ukb
NPPB	rs198389	chr1	11859214	G	A	0.418575	0.182749	0.00760348	126.92	ukb
CASP10	rs7576306	chr2	201209805	G	A	0.494425	0.182126	0.00761951	125.54	ukb
LACTB2	rs191588099	chr8	70617631	A	G	0.00712466	-1.11037	0.0465453	125.054	ukb
HEPH	rs746745116	chrX	66192551	A	G	0.00241628	-1.48182	0.0621587	124.884	ukb
CTHRC1	rs827592	chr8	103352409	G	C	0.543903	-0.162078	0.00682397	123.972	ukb
COL4A1	rs652572	chr13	110167110	G	A	0.660583	0.184238	0.00780284	122.534	ukb
ANGPT1	rs6993770	chr8	105569300	T	A	0.286996	-0.194703	0.00826674	121.927	ukb
IFNGR1	rs9376267	chr6	137209894	T	C	0.237414	-0.202449	0.00862167	121.2	ukb
NELL2	rs382115	chr12	44936741	C	T	0.603685	-0.173881	0.0074157	120.855	ukb
PCBD1	rs2630336	chr10	70888665	T	G	0.36019	-0.181331	0.00774856	120.388	ukb
EGFR	rs10081281	chr7	55169103	T	C	0.453397	0.170753	0.0073063	120.07	ukb
ISM1	rs1998123	chr20	13495237	G	A	0.696966	-0.186791	0.00804023	118.665	ukb
F10	rs547138	chr13	113137856	A	T	0.605091	0.179093	0.00773227	117.955	ukb
AXL	rs66841352	chr19	41233275	C	G	0.40263	-0.174151	0.00752715	117.7	ukb
CPA1	rs13226219	chr7	130379650	C	T	0.128528	0.2555	0.0110747	117.038	ukb
IL6ST	rs11739016	chr5	55967545	T	C	0.118811	0.261047	0.0113446	116.439	ukb
GSN	rs116185403	chr9	121321364	T	C	0.0070277	1.02604	0.0446822	115.963	ukb
RGMB	rs56870134	chr5	98437819	T	C	0.547824	0.170713	0.00743464	115.95	ukb
NUB1	rs113920358	chr7	151341801	T	C	0.129029	-0.265551	0.0115654	115.939	ukb
CD58	rs10801908	chr1	116547871	T	C	0.12022	-0.257695	0.0112915	114.557	ukb
REG4	rs79795228	chr1	119816663	A	C	0.0173365	0.633474	0.0277576	114.553	ukb
CCL5	rs2107538	chr17	35880776	T	C	0.180238	-0.220346	0.0096716	114.168	ukb
IL1R1	rs3917238	chr2	102156623	T	C	0.300696	-0.183822	0.00808051	113.832	ukb
INPP5D	rs776060558	chr2	233205886	C	CT	0.191639	-0.212173	0.00933227	113.698	ukb
COMMD1	rs55677935	chr2	62000878	T	C	0.0173823	-0.672825	0.0296295	113.427	ukb
BMPER	rs201897458	chr7	33743596	T	C	0.0781486	-0.323609	0.0142604	113.278	ukb
APCS	rs36126250	chr1	159593911	G	T	0.0229999	-0.535152	0.0235983	113.127	ukb
EHD3	rs592039	chr2	31258101	A	G	0.708652	-0.192828	0.00851003	112.944	ukb
CD83	rs12526086	chr6	14105666	A	G	0.22253	0.199606	0.00881486	112.799	ukb
ST6GAL1	rs4686837	chr3	187021889	A	G	0.31276	-0.179738	0.00794676	112.538	ukb
TGM2	rs2076382	chr20	38165564	T	C	0.629468	0.16924	0.00748398	112.498	ukb
ADM	rs2403310	chr11	10341724	C	G	0.472347	0.159608	0.00706275	112.349	ukb
C1GALT1C1	rs149340486	chrX	120626865	T	C	0.0101029	-0.717407	0.0318672	111.504	ukb
NECTIN2	rs440277	chr19	44857967	A	G	0.310411	-0.183158	0.00813585	111.503	ukb
ESM1	rs4242051	chr5	54902947	C	T	0.745698	0.191598	0.00855867	110.272	ukb
LAMA4	rs7765769	chr6	112138348	C	T	0.443296	0.166883	0.0075027	108.88	ukb
CD200	rs2399420	chr3	112350918	A	C	0.902539	0.273824	0.0123598	108.024	ukb
XG	rs28579419	chrX	2781604	T	G	0.146983	0.147664	0.00666719	107.962	ukb
BCL2L15	rs1230715	chr1	113885464	C	A	0.673132	0.177155	0.00800455	107.806	ukb
M6PR	rs4883201	chr12	8929985	G	A	0.104034	-0.280236	0.0126802	107.503	ukb
SERPINF2	rs11078597	chr17	1715069	C	T	0.188071	-0.20691	0.00938438	107.004	ukb
CD79B	rs12946669	chr17	63928647	T	C	0.394182	-0.163364	0.00742789	106.477	ukb
THBD	rs1042579	chr20	23048087	A	G	0.191538	0.201289	0.00915704	106.367	ukb
LONP1	rs74996080	chr19	5705478	T	G	0.104542	-0.280964	0.0127897	106.234	ukb
AREG	rs1691273	chr4	74457928	T	C	0.692133	-0.177292	0.00815605	104.042	ukb
CCL22	rs41398344	chr16	57360481	C	T	0.00984098	-0.824293	0.0379714	103.766	ukb
HSPG2	rs6684152	chr1	21821271	G	A	0.293763	-0.17479	0.00809503	102.673	ukb
AGER	rs204993	chr6	32187804	G	A	0.319897	-0.16995	0.00787367	102.601	ukb
NPY	rs4722337	chr7	24269479	T	A	0.554916	-0.15832	0.0073529	102.105	ukb
PACS2	rs7149013	chr14	105293503	C	T	0.294503	0.1781	0.00827181	102.098	ukb
SYTL4	rs5921624	chrX	100677819	C	G	0.345474	-0.140294	0.00653051	101.648	ukb
S100A4	rs56350425	chr1	153548044	C	T	0.0506859	0.361045	0.0169053	100.474	ukb
ECE1	rs181637959	chr1	21219540	T	A	0.00639614	-1.02842	0.0482104	100.241	ukb
FGA	rs140473879	chr4	154557913	T	C	0.00378442	-1.30656	0.0612866	100.12	ukb
CAT	rs2284368	chr11	34447748	C	T	0.220608	-0.18379	0.00862939	99.9276	ukb
DTD1	rs6081238	chr20	18596568	A	G	0.375977	-0.165694	0.007793	99.592	ukb
SERPINA1	rs17580	chr14	94380925	A	T	0.0495982	-0.374366	0.0176218	99.431	ukb
EPHB4	rs314361	chr7	100815383	G	A	0.520392	0.154367	0.00727139	99.291	ukb
AHNAK	rs74853209	chr11	62529129	C	T	0.0280249	-0.473173	0.0224177	98.1647	ukb
CRYBB1	rs4822754	chr22	26616930	G	A	0.528339	-0.156797	0.00743711	97.9444	ukb
MET	rs1858830	chr7	116672385	G	C	0.442559	-0.15966	0.0075785	97.8009	ukb
COL18A1	rs9976834	chr21	45477300	T	C	0.183894	-0.197366	0.00939622	97.2278	ukb
FIS1	rs7778271	chr7	101231073	C	T	0.0543072	-0.346054	0.0165093	96.8281	ukb
SORT1	rs61394658	chr1	109330668	A	G	0.226615	-0.186534	0.00890252	96.7531	ukb
TNFRSF9	rs2493214	chr1	7934360	G	A	0.190415	-0.194434	0.00930222	96.2889	ukb
CA3	rs2072696	chr8	85438822	C	G	0.243145	-0.174144	0.00833989	96.0969	ukb
TNFRSF1B	rs5746026	chr1	12193005	A	G	0.0398076	-0.391643	0.0187726	95.9308	ukb
ITGAM	rs11150613	chr16	31346489	T	C	0.676047	0.163623	0.00789882	94.5947	ukb
HPCAL1	rs375285744	chr2	10336102	C	T	0.149007	0.218967	0.0106036	94.0121	ukb
BOC	rs3856718	chr3	113277371	A	G	0.170808	0.207404	0.0100539	93.8244	ukb
ITGAL	rs11574938	chr16	30474072	C	G	0.515738	-0.156306	0.00758865	93.5376	ukb
IL17F	rs66834286	chr6	52241065	CGTTTGTTT	C	0.107406	-0.256353	0.0124693	93.1922	ukb
VAMP8	rs3731828	chr2	85579143	T	C	0.283087	-0.173206	0.00843186	93.041	ukb
PTN	rs1431092	chr7	137331563	A	T	0.424832	0.150855	0.0073491	92.9088	ukb
CHMP6	rs56239087	chr17	80996699	T	C	0.172029	0.202837	0.00990465	92.4797	ukb
LIFR	rs62353655	chr5	38493464	A	G	0.0455652	-0.360024	0.0176107	92.1637	ukb
CTSL	rs868561	chr9	87734287	C	G	0.503888	-0.148068	0.00726606	91.5821	ukb
CFD	rs71335276	chr19	859368	T	G	0.227163	-0.185468	0.00913845	90.8494	ukb
PDE5A	rs58583086	chr4	119635207	G	A	0.625471	-0.157931	0.00780411	90.3343	ukb
FSHB	rs11031006	chr11	30204981	A	G	0.142977	-0.146851	0.00726083	90.2296	ukb
CKMT1A_CKMT1B	rs690604	chr15	43542666	T	G	0.0808903	-0.291008	0.0144199	89.8424	ukb
ENO1	rs11544513	chr1	8866415	T	G	0.00330682	-1.3221	0.0656869	89.3704	ukb
SPINT2	rs45437199	chr19	38304610	A	G	0.183217	-0.190557	0.00947461	89.2407	ukb
TLR4	rs4986790	chr9	117713024	G	A	0.0597162	-0.327182	0.0162768	89.1419	ukb
ANGPT2	rs1968586	chr8	6421990	T	C	0.355439	-0.156687	0.00780439	88.9287	ukb
MCAM	rs34587557	chr11	119314967	C	T	0.0509776	-0.323836	0.0161989	88.1827	ukb
HPSE	rs61751211	chr4	83302273	C	T	0.0107491	-0.804603	0.0403472	87.7546	ukb
COL9A1	rs543674622	chr6	70277423	G	A	0.00279395	1.52633	0.0767086	87.3707	ukb
NID1	rs76183323	chr1	236067017	A	G	0.0105936	-0.761636	0.0383494	87.0482	ukb
PSTPIP2	rs72642432	chr18	45991312	A	G	0.131783	-0.226152	0.0114093	86.7141	ukb
AFM	rs553977556	chr4	73392076	A	G	0.00134972	-2.14164	0.108064	86.6835	ukb
SOD2	rs5746105	chr6	159691606	G	A	0.298974	0.158249	0.00798664	86.6485	ukb
DIPK2B	rs4498684	chrX	45200167	A	C	0.208464	-0.145207	0.00733287	86.5455	ukb
IGLC2	rs2856876	chr22	22907270	A	C	0.116155	0.22902	0.0115953	86.105	ukb
OCLN	rs2583707	chr5	69461947	C	T	0.0240045	-0.473202	0.0240668	85.341	ukb
F2	rs1799963	chr11	46739505	A	G	0.0109254	0.730964	0.0372322	85.0891	ukb
REN	rs193280350	chr1	204179521	A	G	0.00764015	0.838212	0.0427266	84.9648	ukb
LSP1	rs907612	chr11	1852991	T	C	0.378562	0.14921	0.00761122	84.844	ukb
EPHA4	rs10932916	chr2	221525251	A	G	0.514138	0.139457	0.00715646	83.8482	ukb
SEMA7A	rs78994380	chr15	74400071	A	C	0.111827	-0.231475	0.0119104	83.4053	ukb
PLAU	rs55744193	chr10	73912301	A	G	0.00733221	-0.814693	0.0420163	83.0273	ukb
NTF3	rs73039984	chr12	5440290	T	C	0.112505	-0.231906	0.0119736	82.8434	ukb
STAT2	rs61754171	chr12	56343473	G	A	0.0187037	-0.5575	0.0287935	82.7918	ukb
IGSF21	rs11261050	chr1	18121359	T	C	0.318967	-0.151549	0.00789026	81.4916	ukb
ATP6V1G2	rs2239705	chr6	31545625	A	G	0.157218	0.204384	0.0106679	81.0867	ukb
KRT19	rs7405611	chr17	41535160	A	G	0.622765	0.147113	0.00768458	80.9632	ukb
MYOM2	rs117165873	chr8	2106287	G	A	0.00453411	1.07134	0.0563979	79.7356	ukb
ALCAM	rs34926152	chr3	105545332	T	G	0.0485333	-0.30284	0.0159911	79.2562	ukb
ADD1	rs1263339	chr4	2916247	C	G	0.186454	-0.17659	0.00933079	79.1526	ukb
FSTL1	rs1147707	chr3	120450401	T	C	0.394776	-0.149402	0.0078955	79.1271	ukb
NOTCH3	rs147373451	chr19	15192130	C	T	0.00297678	-1.32398	0.0699922	79.0761	ukb
PRCP	rs543233230	chr11	82795670	A	C	0.00193023	-1.54417	0.0816337	79.0733	ukb
LZTFL1	rs1129183	chr3	45828480	T	C	0.077681	-0.266358	0.0141222	78.622	ukb
MMP9	rs17576	chr20	46011586	G	A	0.351364	0.145118	0.00771083	78.2861	ukb
BSG	rs56101188	chr19	586745	C	T	0.0905369	0.241405	0.012834	78.2025	ukb
COLEC12	rs149622251	chr18	331717	T	C	0.00597343	-0.849296	0.0454113	77.324	ukb
C5	rs4837810	chr9	121118921	C	T	0.577163	-0.142986	0.00765242	77.1839	ukb
FST	rs31226	chr5	54031741	C	T	0.602504	-0.141806	0.00761229	76.7242	ukb
PRDX5	rs77269065	chr11	64319797	A	G	0.00537323	0.980081	0.0527071	76.4514	ukb
CXCL9	rs13118503	chr4	75939317	T	C	0.241048	-0.149477	0.00804664	76.3019	ukb
APOA4	rs1729407	chr11	116806654	G	C	0.548758	0.141461	0.00762008	76.2032	ukb
HS1BP3	rs77551133	chr2	20641063	A	G	0.00668846	-0.865944	0.0466514	76.1858	ukb
SUSD1	rs146879704	chr9	112124289	T	C	0.00316255	-1.2668	0.0682636	76.1488	ukb
SORD	rs56060952	chr15	45036783	C	T	0.128179	0.204782	0.0110479	75.9745	ukb
GUSB	rs149606212	chr7	65979854	T	C	0.00212414	-1.40473	0.0758209	75.9025	ukb
CD86	rs192337168	chr3	122099081	T	G	0.00254844	-1.36868	0.0741862	75.2773	ukb
PRSS2	rs3752404	chr7	142762725	G	A	0.416099	-0.139322	0.00755518	75.2074	ukb
LYVE1	rs7119709	chr11	10605144	A	G	0.0397654	0.349981	0.0190627	74.557	ukb
CANT1	rs17739056	chr17	78999123	C	T	0.1156	-0.215409	0.011736	74.5171	ukb
CD72	rs869487	chr9	35615899	G	C	0.219874	-0.166377	0.00908428	74.2006	ukb
IL10RA	rs3135932	chr11	117993348	G	A	0.165488	0.188879	0.0103325	73.9233	ukb
PLAUR	rs2302524	chr19	43652320	C	T	0.166048	-0.176742	0.00967613	73.8099	ukb
SIRT2	rs144373891	chr19	38889130	T	C	0.0092148	-0.716416	0.0393798	73.2278	ukb
PRDX6	rs33951697	chr1	173489187	T	C	0.184895	0.17395	0.00956473	73.1811	ukb
BGLAP	rs369453512	chr1	156323314	GA	G	0.554356	0.136389	0.00750495	73.0751	ukb
BPIFA2	rs6059134	chr20	33166430	A	T	0.0367094	-0.350236	0.0193388	72.5797	ukb
CD5	rs4939490	chr11	61026179	G	C	0.391368	-0.136162	0.00751943	72.5602	ukb
TNFRSF17	rs71389075	chr16	11968055	CT	C	0.337068	-0.144205	0.0079907	72.0764	ukb
CEMIP2	rs191912523	chr9	71732071	G	T	0.0833358	0.25381	0.0140673	72.0443	ukb
S100A11	rs2999553	chr1	152040058	C	G	0.0423208	0.326276	0.0181519	71.5129	ukb
EPHA2	rs924204	chr1	16187431	G	A	0.59009	-0.132954	0.00739711	71.5054	ukb
SEMA3F	rs554375669	chr3	50143912	CT	C	0.207154	-0.176314	0.00981412	71.4386	ukb
WNT9A	rs4653881	chr1	227892238	T	C	0.377513	-0.128786	0.00718188	71.1791	ukb
BMP6	rs71542879	chr6	7727929	CT	C	0.467242	0.135165	0.00758702	70.2696	ukb
SDC1	rs907866	chr2	20171619	A	G	0.447414	0.130616	0.00734184	70.0783	ukb
THSD1	rs149590732	chr13	52397552	G	A	0.00382123	1.11099	0.062512	69.9374	ukb
RLN2	rs2273782	chr9	5335470	T	C	0.226314	0.158172	0.00893302	69.4273	ukb
SERPINH1	rs636418	chr11	75581697	T	A	0.579398	0.137312	0.00776656	69.223	ukb
CDKN1A	rs3176345	chr6	36682788	C	G	0.0647067	-0.267767	0.0151597	69.0931	ukb
MEPE	rs17013212	chr4	87832908	T	C	0.136616	-0.182446	0.0103391	68.9629	ukb
ITIH1	rs678	chr3	52786965	T	A	0.35717	-0.140238	0.00796245	68.7041	ukb
MCFD2	rs6419615	chr2	46925152	C	G	0.707134	-0.145544	0.0083383	67.5004	ukb
MEGF11	rs11630800	chr15	66243405	T	C	0.210749	0.164385	0.00943203	67.2987	ukb
ADH4	rs1800759	chr4	99144358	G	T	0.613069	0.130044	0.00746332	67.2689	ukb
CCER2	rs190921775	chr19	38911656	T	G	0.00499507	-0.917059	0.0527288	67.0228	ukb
CA9	rs183985235	chr9	35677783	A	C	0.00236584	-1.47867	0.0852962	66.5969	ukb
EGF	rs3831508	chr4	109916747	GT	G	0.401842	0.133975	0.00774004	66.3984	ukb
CRYZL1	rs13050238	chr21	33624712	T	C	0.0316415	-0.370247	0.0214894	65.7959	ukb
PLXNB3	rs731416	chrX	153766384	C	T	0.146265	0.154296	0.0090003	65.1523	ukb
FAM172A	rs1470150	chr5	93802948	C	T	0.131773	0.191092	0.0111595	65.0051	ukb
IGSF8	rs12408242	chr1	160092144	C	T	0.214671	0.156221	0.00913206	64.8796	ukb
TBCA	rs254415	chr5	77775879	T	G	0.304935	0.139917	0.00821936	64.2548	ukb
EGLN1	rs77466488	chr1	231488623	G	A	0.0355317	0.337123	0.0198162	64.178	ukb
FCER1A	rs61828219	chr1	159288851	A	C	0.165612	0.174466	0.0102656	64.05	ukb
COL3A1	rs540608250	chr2	188992726	G	A	0.00277037	1.33549	0.0787145	63.8359	ukb
TGFBR3	rs2634023	chr1	91858593	T	C	0.0801882	-0.230963	0.0136276	63.7027	ukb
LGALS3BP	rs111526614	chr17	78966679	T	C	0.0182851	-0.480122	0.0283494	63.6112	ukb
MAD1L1	rs143579216	chr7	2225428	A	G	0.0027728	1.27518	0.0754145	63.4124	ukb
DECR1	rs189045259	chr8	90039325	A	G	0.00454899	-0.953108	0.0564647	63.1977	ukb
CFP	rs61737993	chrX	47626818	T	C	0.00135185	-1.42512	0.0844384	63.1824	ukb
SHISA5	rs11706087	chr3	48502103	C	T	0.024732	-0.391984	0.0232888	62.8426	ukb
EVI5	rs11808092	chr1	92607671	A	C	0.255329	-0.145176	0.00863091	62.7624	ukb
GP1BB	rs547921381	chr22	19724232	T	C	0.0044629	-1.0181	0.0608071	62.1963	ukb
FABP6	rs1130435	chr5	160232266	T	C	0.4012	-0.131452	0.00787887	61.7669	ukb
PRG3	rs34108746	chr11	57378752	G	A	0.0793096	0.226186	0.0135617	61.7245	ukb
TGFB2	rs7538934	chr1	218521007	T	C	0.11871	0.196627	0.0118193	61.4181	ukb
ADAM12	rs11244909	chr10	126256024	C	T	0.609433	0.129391	0.00780317	61.026	ukb
CASP7	rs141266925	chr10	113725526	C	T	0.00293918	-1.15139	0.0695118	60.8965	ukb
CSPG4	rs11854097	chr15	75702880	G	A	0.255693	-0.134289	0.00810958	60.8629	ukb
SLC39A5	rs147572362	chr12	56231330	C	T	0.0074873	-0.695558	0.0420451	60.746	ukb
CRIM1	rs201258494	chr2	36356199	TGCG	T	0.191898	-0.152987	0.00926611	60.5098	ukb
APPL2	rs10778371	chr12	105245546	A	G	0.372231	0.128895	0.00780763	60.4987	ukb
ADAMTS16	rs40468	chr5	4982701	G	A	0.338347	-0.122806	0.00745287	60.2754	ukb
TTR	rs1667229	chr18	31562243	C	T	0.540047	0.117591	0.00715392	59.9851	ukb
DGCR6	rs430899	chr22	18909017	C	A	0.627876	0.13142	0.00800348	59.8637	ukb
LTBP2	rs888414	chr14	74638202	A	G	0.38259	-0.105376	0.00645187	59.2382	ukb
SNED1	rs2074822	chr2	241034872	A	G	0.49288	-0.124634	0.00763968	59.1052	ukb
POF1B	rs363774	chrX	85308129	A	T	0.771975	-0.122166	0.00750212	58.8937	ukb
CEACAM8	rs12459454	chr19	41759235	G	A	0.292134	-0.130572	0.00804995	58.4404	ukb
HRC	rs148966785	chr19	49154976	A	G	0.00829248	-0.680073	0.0419683	58.3288	ukb
CLIP2	rs117471007	chr7	74282158	T	C	0.0629494	0.249947	0.0154491	58.1473	ukb
GMPR2	rs199867463	chr14	24237061	C	T	0.00165435	-1.59857	0.099145	57.7589	ukb
SLITRK1	rs2876803	chr13	83794650	A	T	0.17037	0.157284	0.00978754	57.3815	ukb
LCAT	rs4986970	chr16	67942417	T	A	0.0352508	-0.317808	0.0199511	56.402	ukb
ITGB2	rs760462	chr21	44908184	C	T	0.81798	0.148938	0.00935963	56.2868	ukb
HEBP1	rs1941	chr12	12975329	G	C	0.0377387	-0.319814	0.0201234	56.1471	ukb
CD163	rs11054859	chr12	7617180	A	G	0.102692	-0.185809	0.0117002	56.0652	ukb
SCGB3A1	rs307802	chr5	180592237	C	T	0.405912	0.117791	0.00745933	55.4461	ukb
BANK1	rs3113676	chr4	102043886	C	T	0.984981	0.477818	0.0303319	55.1836	ukb
CXADR	rs2849900	chr21	17563801	C	T	0.668064	-0.123515	0.00784562	55.1166	ukb
EPHX2	rs71553864	chr8	27536817	AGTC	A	0.0575614	0.260487	0.0165512	55.0822	ukb
PARP1	rs1433574	chr1	226421638	C	A	0.160737	-0.158568	0.0100886	54.9399	ukb
C1QTNF5	rs2509656	chr11	119337866	A	G	0.143369	0.163496	0.0104547	54.4001	ukb
CBS	rs6586281	chr21	43058283	A	G	0.17596	0.155739	0.00996041	54.3815	ukb
TFPI2	rs62466699	chr7	93949980	C	T	0.0580437	0.241748	0.0154703	54.319	ukb
GLRX5	rs179133	chr14	95529516	T	C	0.182556	0.155672	0.0100149	53.7579	ukb
TFF2	rs225344	chr21	42355775	A	G	0.726497	0.124985	0.00805942	53.5138	ukb
TNFRSF14	rs2495366	chr1	2557491	A	G	0.493693	0.114794	0.00740937	53.4131	ukb
COQ7	rs11074359	chr16	19073976	T	C	0.639035	-0.121032	0.00782947	53.1794	ukb
ADAMTS4	rs4656993	chr1	161206347	G	A	0.585738	-0.118273	0.00765875	53.0745	ukb
PADI2	rs2235913	chr1	17098582	A	G	0.61751	0.122084	0.00790777	53.0452	ukb
GSR	rs8190982	chr8	30698864	TCC	T	0.325417	-0.125359	0.00812405	52.9916	ukb
IL17C	rs17700884	chr16	88618087	T	G	0.361957	-0.120102	0.00784937	52.1219	ukb
ELN	rs17855988	chr7	74060495	C	G	0.100144	0.143625	0.00942081	51.7538	ukb
FOXO1	rs17061453	chr13	40610221	T	A	0.0430927	0.279848	0.0184299	51.3486	ukb
CELA2A	rs188524036	chr1	15472108	G	T	0.0115736	-0.534602	0.0352581	51.2034	ukb
F2R	rs168753	chr5	76732299	T	A	0.172638	-0.152045	0.0100289	51.1909	ukb
TNFSF11	rs2062305	chr13	42478744	A	G	0.531643	-0.111865	0.00738466	51.1088	ukb
EIF2AK3	rs6547787	chr2	88630218	G	T	0.340104	-0.120734	0.00797025	51.1082	ukb
ACAN	rs4932196	chr15	88710037	C	T	0.191085	0.134292	0.00887053	51.0488	ukb
CD84	rs11265440	chr1	160583854	G	A	0.917992	-0.205606	0.0136191	50.7697	ukb
MAPK9	rs3763131	chr5	180307312	C	T	0.195107	0.143033	0.00949019	50.6041	ukb
CASP3	rs62339863	chr4	184649313	C	A	0.260733	-0.127988	0.00849513	50.5673	ukb
TGFA	rs17639251	chr2	70549149	C	T	0.119307	0.17467	0.0115963	50.5446	ukb
GP1BA	rs553749201	chr17	4933900	A	C	0.0528376	-0.256395	0.0170287	50.5055	ukb
GCHFR	rs2289218	chr15	40773528	A	T	0.457826	0.111278	0.00740302	50.3404	ukb
HEG1	rs6438868	chr3	125009628	G	C	0.617312	0.108951	0.00725694	50.2212	ukb
CLC	rs143121234	chr19	39735890	G	C	0.00194893	-1.35723	0.0906447	49.9583	ukb
NFKB1	rs17032705	chr4	102511817	A	G	0.398157	0.114895	0.00767473	49.9414	ukb
GP5	rs10638925	chr3	194399020	CCATAAA	C	0.22877	-0.136823	0.00917225	49.5929	ukb
CPB1	rs13318853	chr3	148844612	A	G	0.23729	0.128591	0.00864128	49.3587	ukb
MZB1	rs140248321	chr5	139390083	AGAT	A	0.0643862	0.248049	0.0166834	49.2742	ukb
DCTPP1	rs146094440	chr16	30424280	G	C	0.0132456	-0.520335	0.0350451	49.1419	ukb
C3	rs11569466	chr19	6701598	T	G	0.136546	-0.166592	0.0112209	49.1354	ukb
TRIM21	rs199881122	chr11	4385377	T	A	0.0023175	-1.13933	0.0768174	49.0388	ukb
IGF1R	rs35115159	chr15	98947683	G	A	0.203046	0.129815	0.00880548	48.4638	ukb
PRSS8	rs889555	chr16	31111250	T	C	0.282237	0.114932	0.00781412	48.2436	ukb
PDZK1	rs1471633	chr1	145711327	C	A	0.533903	-0.111389	0.00757506	48.2211	ukb
PROS1	rs528128538	chr3	93868695	T	C	0.00300003	-0.994501	0.0679412	47.7919	ukb
VSTM2L	rs2273349	chr20	37996354	A	C	0.183602	-0.14618	0.00999835	47.6815	ukb
NOTCH2	rs2641348	chr1	119895261	G	A	0.111131	-0.172138	0.0118967	46.7229	ukb
ROBO2	rs775722	chr3	77594465	C	T	0.446294	-0.103074	0.00713395	46.5908	ukb
ADH1B	rs41275699	chr4	99318111	G	A	0.00224236	-1.29251	0.0895562	46.4896	ukb
LGALS4	rs140695578	chr19	38774589	T	A	0.031921	0.279919	0.0194071	46.4341	ukb
CCL7	rs6505397	chr17	34190977	A	T	0.422893	0.10544	0.00731824	46.3353	ukb
CDON	rs607980	chr11	126132788	A	G	0.905108	-0.181058	0.0125689	46.3189	ukb
SELE	rs7538317	chr1	169738435	G	C	0.655529	-0.0946649	0.00657872	46.2207	ukb
PCOLCE	rs9801017	chr7	100638579	A	G	0.623701	0.171748	0.0119417	46.175	ukb
SCRN1	rs17324153	chr7	29926525	C	T	0.0427994	0.266917	0.0185674	46.1328	ukb
C9	rs34000044	chr5	39342112	T	G	0.00145652	-1.40474	0.097794	46.062	ukb
YOD1	rs1044145	chr1	207044014	C	T	0.537205	0.105842	0.00738584	45.8499	ukb
NFATC1	rs657693	chr18	79402462	G	A	0.360222	-0.109871	0.00767019	45.8121	ukb
MIF	rs2330634	chr22	23908608	G	C	0.596209	-0.109543	0.0076588	45.6781	ukb
HSPA1A	rs181412562	chr6	31849800	T	C	0.00181449	-1.26573	0.0887123	45.4589	ukb
SUMF1	rs10494172	chr3	4368935	C	G	0.494345	-0.110041	0.00773454	45.2065	ukb
CCN1	rs4949896	chr1	85596653	T	G	0.261999	-0.118465	0.00834572	45.0054	ukb
ATP5IF1	rs510379	chr1	28208722	C	T	0.359785	0.11152	0.00786245	44.9382	ukb
CCL11	rs140905292	chr17	34188515	A	G	0.224055	-0.120636	0.00854339	44.5458	ukb
GGCT	rs4259	chr7	30504118	A	G	0.726761	-0.119163	0.00843961	44.5402	ukb
IL7	rs146201210	chr8	78835822	T	C	0.0952284	-0.182761	0.0129614	44.4228	ukb
HMOX2	rs4785965	chr16	4464654	A	G	0.734557	-0.120824	0.00860269	44.082	ukb
TNFRSF13B	rs34562254	chr17	16939677	A	G	0.0971971	-0.173645	0.0123904	43.8962	ukb
RALB	rs148102406	chr2	120277463	TGTGA	T	0.683452	-0.116842	0.00835068	43.7581	ukb
ENAH	rs10799316	chr1	225480329	A	G	0.754669	0.124453	0.00889668	43.7381	ukb
CPOX	rs1729988	chr3	98599549	T	C	0.131005	-0.156986	0.0112786	43.3134	ukb
FABP5	rs118019635	chr8	81281047	A	C	0.0735571	-0.199588	0.0143705	43.1295	ukb
FGF23	rs6489536	chr12	4382743	C	G	0.338541	0.108306	0.00781877	42.9078	ukb
SERPINC1	rs2227624	chr1	173914872	T	A	0.0034188	-0.871338	0.0629372	42.8626	ukb
TSPYL1	rs61746508	chr6	116279453	A	C	0.0165701	-0.412005	0.0297915	42.7723	ukb
FAM3C	rs36198735	chr7	121440138	AAAC	A	0.733037	-0.114276	0.00830653	42.3374	ukb
CD248	rs182547559	chr11	66314744	G	C	0.0044272	-0.763466	0.0559784	41.6268	ukb
RRM2B	rs5893603	chr8	102238611	CG	C	0.0780861	0.194289	0.0142686	41.4957	ukb
HSPA2	rs10498515	chr14	64578338	T	C	0.798996	0.126675	0.00930953	41.4389	ukb
DKK1	rs7097068	chr10	52360120	G	T	0.434695	-0.102764	0.0075648	41.3057	ukb
CDH2	rs12454164	chr18	28110963	A	G	0.310984	-0.101206	0.00745171	41.2885	ukb
JAM3	rs94499	chr11	134153833	G	A	0.218818	0.123436	0.00910931	41.1042	ukb
NT5C3A	rs10252880	chr7	33071047	C	G	0.325406	-0.108636	0.00802168	41.0584	ukb
ICAM2	rs574698129	chr17	64022514	C	CA	0.187898	0.101221	0.00748285	40.9653	ukb
NIT2	rs200416332	chr3	100339149	A	G	0.00158223	-1.26408	0.0944286	40.1404	ukb
RNF43	rs34523089	chr17	58358748	T	C	0.157432	0.139438	0.0105069	39.4674	ukb
IL10	rs3024495	chr1	206769068	T	C	0.153669	-0.140628	0.0106006	39.4383	ukb
DAPP1	rs7688733	chr4	99831495	G	A	0.477704	-0.0998252	0.00754748	39.2085	ukb
RPA2	rs17185038	chr1	27893147	G	C	0.0666141	0.204399	0.0154544	39.2067	ukb
TXNDC5	rs7764128	chr6	7881972	A	G	0.108264	-0.158129	0.0119846	39.024	ukb
VASH1	rs11159226	chr14	76715089	G	T	0.0597101	0.209829	0.0159256	38.9161	ukb
LTA4H	rs2540486	chr12	96037229	G	C	0.346657	0.102159	0.00776027	38.8513	ukb
PRG2	rs10896615	chr11	57396807	C	T	0.123796	0.145948	0.0110949	38.7951	ukb
GBP2	rs7531439	chr1	89088541	C	A	0.790467	0.124449	0.00946279	38.7773	ukb
FTCD	rs550999731	chr21	46135103	G	C	0.00349262	-0.948117	0.0721443	38.7229	ukb
SLAMF1	rs7535367	chr1	160668460	T	G	0.139232	-0.144706	0.0110172	38.6808	ukb
ANXA3	rs146728751	chr4	78579081	A	G	0.00159316	-1.22186	0.0931619	38.5711	ukb
SULT1A1	rs148788997	chr16	30311847	C	G	0.126136	0.150118	0.011541	37.9541	ukb
IL22	rs760407193	chr12	68265134	A	AAGAC	0.275595	0.105694	0.00813708	37.8511	ukb
CCL21	rs10814138	chr9	34723038	A	C	0.317122	-0.103174	0.00794442	37.8386	ukb
ERMAP	rs11210710	chr1	42744270	T	G	0.476148	-0.0906164	0.00698466	37.7629	ukb
PLA2G7	rs574476364	chr6	46717995	T	C	0.00116304	-1.45057	0.112157	37.5347	ukb
TNF	rs4645843	chr6	31576785	T	C	0.00111837	-1.44601	0.112071	37.361	ukb
COL1A1	rs147266928	chr17	50185845	C	T	0.00123978	1.42463	0.110843	37.081	ukb
PPBP	rs202224981	chr4	73987512	T	C	0.00165985	-1.17972	0.0919144	36.9812	ukb
SEC31A	rs11541628	chr4	82844452	A	C	0.025286	-0.3095	0.0242434	36.5975	ukb
MMUT	rs775536954	chr6	49482655	C	CTCGGCGA	0.372162	0.102545	0.0080702	36.2649	ukb
SERPINE1	rs2227674	chr7	101132927	G	A	0.20002	-0.118866	0.00935979	36.2265	ukb
OLR1	rs936964	chr12	10139536	A	C	0.275111	0.108129	0.00851445	36.2253	ukb
FOLR1	rs115974400	chr11	72167818	C	T	0.0680828	-0.18134	0.0142889	36.1778	ukb
HGF	rs5745687	chr7	81729735	T	C	0.0651561	-0.185387	0.0147239	35.6251	ukb
GATD3	rs2187313	chr21	44124713	C	T	0.81769	-0.124353	0.00990454	35.4288	ukb
VWF	rs68120218	chr12	6032283	A	G	0.344871	0.0975401	0.00777039	35.416	ukb
CLU	rs553014	chr8	27708997	T	C	0.512897	0.094191	0.00751843	35.2802	ukb
SPP1	rs56254643	chr4	87937733	C	T	0.191739	-0.11418	0.00913278	35.1389	ukb
ADAMTSL2	rs1008250	chr9	133532712	G	A	0.282086	0.10608	0.0085307	34.7735	ukb
FABP4	rs112313579	chr8	81478948	TG	T	0.159064	-0.117675	0.00946383	34.7682	ukb
PLAT	rs2020921	chr8	42187447	A	G	0.0251931	-0.280448	0.0225765	34.7029	ukb
IGFBP6	rs822688	chr12	53099603	T	C	0.122227	-0.126037	0.0101717	34.534	ukb
PSME2	rs2236352	chr14	24141524	C	T	0.25591	0.104102	0.00842556	34.3418	ukb
IFIT3	rs2274878	chr10	89342341	G	C	0.246051	-0.108425	0.00878326	34.283	ukb
HIP1R	rs10847864	chr12	122842051	T	G	0.359094	0.0948148	0.0076908	34.1956	ukb
TIMP2	rs8066695	chr17	78917761	C	T	0.454564	0.0932838	0.00759236	33.9706	ukb
CCL20	rs1395338	chr2	227783607	A	G	0.60053	0.0934663	0.00762913	33.7814	ukb
TIMP1	rs149986790	chrX	47586642	A	G	0.00369898	0.686535	0.056113	33.6937	ukb
VEGFB	rs660442	chr11	64275525	A	G	0.199604	0.115121	0.0094454	33.4439	ukb
TXN	rs146018216	chr9	110251437	A	G	0.00155642	-1.15226	0.0948862	33.2074	ukb
SELENOP	rs10038285	chr5	42689438	A	G	0.732715	0.103295	0.00851265	33.158	ukb
FABP9	rs28497692	chr8	81500456	T	G	0.0384186	-0.224364	0.0185867	32.8242	ukb
COL6A3	rs1050785	chr2	237324109	A	C	0.600759	0.091672	0.00761966	32.6122	ukb
SEMA6C	rs758673791	chr1	151126711	T	TAGAA	0.780703	0.111192	0.00929233	32.2712	ukb
CA1	rs12544332	chr8	85343981	A	C	0.588965	-0.0887517	0.0074213	32.2349	ukb
GNPDA1	rs11949303	chr5	142028140	C	T	0.148605	0.128391	0.010751	32.147	ukb
ROBO4	rs59648931	chr11	124897171	C	T	0.230771	-0.103611	0.00868805	32.0607	ukb
ENO3	rs2243090	chr17	4931922	C	T	0.670175	-0.0903813	0.00760477	31.8478	ukb
PDIA4	rs6953222	chr7	149030528	T	G	0.174415	-0.11676	0.00987181	31.5511	ukb
FABP3	rs61780805	chr1	31404204	T	C	0.0477772	-0.191542	0.0162131	31.481	ukb
MYDGF	rs60893137	chr19	4656827	C	A	0.0212871	-0.306684	0.0260478	31.274	ukb
ITPR1	rs76604555	chr3	4814601	A	G	0.122141	-0.137779	0.0117435	31.0605	ukb
KLK3	rs62113212	chr19	50857584	T	C	0.0745135	-0.10504	0.00897829	30.8914	ukb
GAL	rs76634175	chr11	68674259	A	T	0.0778132	0.151832	0.0130137	30.7262	ukb
STX8	rs8077500	chr17	9440454	A	G	0.244136	0.102374	0.0087907	30.6177	ukb
CD46	rs1970530	chr1	207750721	A	G	0.594732	-0.0889131	0.00765588	30.4546	ukb
GFAP	rs59291670	chr17	44914081	T	C	0.0214784	0.277537	0.0239523	30.3195	ukb
SLC9A3R1	rs745666	chr17	74748659	C	G	0.438805	0.0915183	0.00791169	30.2202	ukb
VCAM1	rs139561173	chr1	100679634	C	A	0.21131	-0.104881	0.00907079	30.195	ukb
IL18BP	rs5743659	chr11	71998832	A	G	0.00612386	-0.54695	0.0475355	29.9106	ukb
SERPIND1	rs117254553	chr22	20675430	T	G	0.0026915	-0.872004	0.0759827	29.7608	ukb
FSTL3	rs916904	chr19	663929	G	A	0.633526	0.0866776	0.00756545	29.6639	ukb
NOTCH1	rs182330532	chr9	136506782	A	G	0.00118803	1.21952	0.107048	29.3401	ukb
PKD2	rs2728104	chr4	88051854	C	T	0.110914	-0.137096	0.0120679	29.1815	ukb
PLXNA4	rs6467443	chr7	132553252	T	G	0.216725	0.104175	0.00928616	28.4797	ukb
KIF1C	rs148934699	chr17	5022180	T	C	0.00617735	-0.542954	0.0485496	28.3087	ukb
FOLH1	rs61886488	chr11	49158908	T	G	0.0575251	0.190771	0.0171249	28.0959	ukb
ALDH1A1	rs112596047	chr9	72933610	T	A	0.265491	0.0908858	0.00817207	28.0062	ukb
EPO	rs11976235	chr7	100722758	T	C	0.00591259	0.546911	0.0492097	27.9691	ukb
PPL	rs61499243	chr16	4950211	T	C	0.111482	0.136523	0.0123003	27.8975	ukb
TG	rs75143612	chr8	132837410	C	G	0.028213	0.245952	0.0221929	27.8165	ukb
TINAGL1	rs945214	chr1	31581704	G	A	0.61373	-0.0848373	0.00768973	27.5747	ukb
ITGB5	rs185447638	chr3	124807869	A	G	0.0187422	0.29693	0.0269316	27.54	ukb
RHOC	rs1006298	chr1	112519337	C	G	0.48171	0.0839321	0.00763121	27.4107	ukb
PF4	rs11574452	chr4	73980944	A	C	0.0450877	-0.200965	0.0184052	27.0288	ukb
SCGN	rs10946788	chr6	25660282	A	G	0.275168	-0.0924854	0.00847187	27.0184	ukb
PCDH1	rs4645358	chr5	141880520	T	C	0.574738	0.080841	0.00740735	27.0034	ukb
MDH1	rs71422399	chr2	63986743	T	C	0.265186	0.0915329	0.00840294	26.9047	ukb
CXCL8	rs74468557	chr4	73725686	A	G	0.0543904	-0.180273	0.0166288	26.6574	ukb
SPARC	rs576037440	chr5	151683029	A	G	0.00379636	-0.697974	0.064497	26.5665	ukb
SNX9	rs688181	chr6	157671606	C	T	0.716722	-0.089072	0.00826511	26.3539	ukb
TNFRSF1A	rs4149584	chr12	6333477	T	C	0.0166682	-0.302924	0.028173	26.238	ukb
MVK	rs28934897	chr12	109596515	A	G	0.00203398	-1.00678	0.0937138	26.195	ukb
FLT3	rs9554228	chr13	28063701	G	A	0.627197	-0.0844657	0.00788074	26.0767	ukb
HCLS1	rs3732410	chr3	121696873	C	T	0.225117	0.0946348	0.00885171	25.9508	ukb
MYOM3	rs6700245	chr1	24090925	C	T	0.146744	-0.106631	0.00999438	25.8476	ukb
MXRA8	rs200138692	chr1	1355537	C	G	0.00111489	-1.12829	0.105773	25.8382	ukb
FASLG	rs79419452	chr1	172703333	A	T	0.156238	-0.0994035	0.00932009	25.8309	ukb
TALDO1	rs150770244	chr11	824410	A	G	0.00719167	0.505969	0.0474413	25.8293	ukb
NTRK2	rs77562929	chr9	84670452	T	G	0.00714669	0.494632	0.0464933	25.7062	ukb
NEXN	rs71590706	chr1	77966974	A	AT	0.0763652	-0.148578	0.014005	25.5673	ukb
CASP9	rs12024833	chr1	15539921	G	A	0.524827	-0.0814396	0.0076792	25.55	ukb
NBN	rs74378230	chr8	90031136	G	A	0.00439784	-0.60723	0.0576189	25.2421	ukb
TCOF1	rs56180593	chr5	150361169	T	C	0.00511166	-0.548924	0.0522941	25.0491	ukb
RILPL2	rs186269301	chr12	123432729	A	G	0.0284603	0.235193	0.0224434	24.9687	ukb
ACRV1	rs113811036	chr11	125703540	C	CTT	0.193071	0.0655479	0.00625743	24.9497	ukb
ATOX1	rs371549947	chr5	151751699	T	C	0.000809195	-1.44663	0.138161	24.9286	ukb
DNAJC6	rs7527768	chr1	65292353	G	A	0.584923	0.0794664	0.00759324	24.9047	ukb
AK2	rs138577419	chr1	33036780	C	G	0.00262901	-0.770593	0.0736586	24.8877	ukb
SPRY2	rs504122	chr13	80337390	A	G	0.369756	-0.0819766	0.0078416	24.8527	ukb
FADD	rs10898847	chr11	70199816	A	G	0.407972	0.0796562	0.0076401	24.7247	ukb
PTPRF	rs2842194	chr1	43563291	A	G	0.225012	-0.089483	0.00861581	24.5414	ukb
PTGES2	rs13283456	chr9	128122474	T	C	0.21026	-0.0969266	0.00933865	24.5104	ukb
TOP2B	rs3806631	chr3	25665355	T	A	0.199832	0.0978074	0.00947288	24.265	ukb
TNFAIP8	rs1035376	chr5	119312555	A	G	0.882454	0.122677	0.0119011	24.1881	ukb
PTPRM	rs72911294	chr18	8253604	T	C	0.270968	-0.0796528	0.0077284	24.1815	ukb
RBPMS2	rs28711906	chr15	64770079	A	T	0.0482147	0.180936	0.0175589	24.1724	ukb
IL36G	rs13410389	chr2	112980446	A	G	0.161678	-0.106617	0.0103766	24.0381	ukb
AGRP	rs188707867	chr16	67481485	G	C	0.00709892	-0.469091	0.0457189	23.9733	ukb
ANKMY2	rs4719474	chr7	16637330	A	C	0.376146	0.081885	0.00800392	23.8398	ukb
FLT1	rs552252905	chr13	28411879	G	C	0.00118954	-1.14473	0.112757	23.4893	ukb
TYRP1	rs10960751	chr9	12675264	C	T	0.629524	-0.0812295	0.0080047	23.4696	ukb
CSF3	rs748908389	chr17	39973272	CT	C	0.470934	0.0762913	0.00752277	23.4414	ukb
NUMB	rs7141139	chr14	73421182	T	G	0.710949	0.0838935	0.00833259	23.1167	ukb
IGHMBP2	rs11228377	chr11	68835878	C	T	0.598366	-0.0791582	0.00786319	23.1115	ukb
POMC	rs3754861	chr2	25170853	C	A	0.0708338	0.144755	0.0144099	23.0174	ukb
OMD	rs35209758	chr9	92225574	AT	A	0.308793	0.0796698	0.00793527	22.9926	ukb
VAMP5	rs6547623	chr2	85574841	A	T	0.299547	0.0837949	0.0083467	22.9896	ukb
PTRHD1	rs138426814	chr2	24790533	C	T	0.0010697	-1.14531	0.115565	22.426	ukb
LRIG3	rs11172841	chr12	58958650	C	A	0.224675	0.0901103	0.00911098	22.3385	ukb
HMOX1	rs2071747	chr22	35381192	C	G	0.0583998	-0.154703	0.0156832	22.2256	ukb
CCDC80	rs6772337	chr3	112643341	G	A	0.623862	-0.0698784	0.00711606	22.0338	ukb
RABGAP1L	rs6661868	chr1	174107629	G	A	0.201387	0.0920795	0.00941468	21.8644	ukb
GNAS	rs6026450	chr20	58697666	G	A	0.632033	0.0753894	0.00771261	21.8404	ukb
PAG1	rs4436084	chr8	81125771	C	T	0.349945	-0.0776617	0.00795736	21.7758	ukb
CXCL14	rs13171268	chr5	135619695	G	C	0.357206	-0.0717531	0.00739308	21.5439	ukb
ADGRG1	rs733464	chr16	57648363	T	C	0.406603	0.0710144	0.00735137	21.3509	ukb
USP8	rs4380013	chr15	50467231	A	G	0.196402	0.09103	0.00945748	21.2035	ukb
ACOX1	rs10852766	chr17	75955783	C	T	0.65913	0.0776409	0.00808345	21.118	ukb
YES1	rs2741189	chr18	707511	C	G	0.228722	0.0851272	0.00887244	21.0743	ukb
UPB1	rs143493067	chr22	24523618	A	G	0.00169407	-0.858524	0.0899547	20.8618	ukb
CXCL17	rs11668599	chr19	42450984	G	A	0.0780617	0.117925	0.0123771	20.7938	ukb
PLA2G4A	rs556306120	chr1	186967401	GCTACAGAATGAGAATTTCTTACCCTTTACCAGCTGC	G	0.0831547	0.129547	0.0136401	20.6677	ukb
MECR	rs144612117	chr1	29218063	CCCTCTGGAAG	C	0.13517	0.107493	0.0113327	20.6164	ukb
GRAP2	rs148328786	chr22	39946989	G	A	0.0135451	0.322146	0.0340753	20.4864	ukb
BOLA2_BOLA2B	rs111894927	chr16	30349780	C	A	0.0097274	-0.382903	0.040504	20.4844	ukb
ARHGAP45	rs34593562	chr19	1083557	G	A	0.449393	-0.0712126	0.00754728	20.41	ukb
ENPEP	rs33966350	chr4	110510288	A	G	0.0127959	-0.323404	0.0343239	20.3545	ukb
CCL19	rs10972202	chr9	34707817	T	C	0.122694	0.105214	0.0112366	20.113	ukb
SPRED2	rs7569084	chr2	65429835	T	C	0.585627	-0.0724007	0.00773413	20.1033	ukb
SLMAP	rs1354034	chr3	56815721	C	T	0.604628	0.0708596	0.00758632	20.0181	ukb
CMC1	rs370517451	chr3	28241610	A	G	0.0145748	-0.31394	0.0336111	20.0178	ukb
SARG	rs74441312	chr1	207032059	G	T	0.0185645	0.263385	0.0282371	19.9654	ukb
NOS2	rs2297518	chr17	27769571	A	G	0.188759	-0.0914127	0.00980204	19.9584	ukb
LCN2	rs542243688	chr9	128143271	A	C	0.0285384	-0.236424	0.0254088	19.8722	ukb
FOXJ3	rs1139978	chr1	42191525	G	T	0.138762	-0.102658	0.0110362	19.8604	ukb
GIT1	rs142511067	chr17	29729269	G	C	0.021749	0.245339	0.0266189	19.5139	ukb
APP	rs8131895	chr21	26131210	A	C	0.654117	-0.0727454	0.00790977	19.4337	ukb
MSTN	rs143242500	chr2	190060135	G	A	0.00201601	0.786304	0.0867052	18.9192	ukb
P4HB	rs113708033	chr17	81878054	T	G	0.191801	0.0869644	0.00962074	18.8021	ukb
MANF	rs11721253	chr3	51513203	G	A	0.86477	0.098207	0.0109978	18.3692	ukb
APOA2	rs4073054	chr1	161230697	A	C	0.626291	0.0671418	0.00754407	18.2528	ukb
CEP170	rs12072595	chr1	243211513	G	T	0.360129	0.069952	0.00787435	18.1886	ukb
TEF	rs4822027	chr22	41390223	A	G	0.20978	0.0844593	0.00950793	18.1867	ukb
HEXIM1	rs36160143	chr17	45167022	T	C	0.197539	0.0839966	0.00945723	18.1816	ukb
ACTA2	rs1324551	chr10	88991759	T	C	0.498774	-0.0602131	0.00682485	17.9515	ukb
MUC16	rs10421318	chr19	9010243	A	G	0.350791	-0.0722092	0.00820903	17.8496	ukb
METAP1D	rs138869820	chr2	172066280	A	G	0.00166384	-0.812331	0.0928181	17.678	ukb
NFE2	rs60822569	chr12	54323724	TTTCTC	T	0.552985	0.0662945	0.00757669	17.6701	ukb
TNFRSF12A	rs74758164	chr16	3020627	T	C	0.0393235	0.158736	0.0181642	17.6285	ukb
PRDX1	rs2356552	chr1	45543644	C	T	0.898195	0.108681	0.0124737	17.5282	ukb
CGB3_CGB5_CGB8	rs7252920	chr19	49001003	C	A	0.485616	-0.0613247	0.00704969	17.4749	ukb
ARG2	rs140881784	chr14	67665367	C	G	0.00790251	-0.40425	0.0466169	17.3711	ukb
GMFG	rs194016	chr19	39326460	G	A	0.109803	-0.104162	0.0120398	17.2938	ukb
CEP43	rs2237276	chr6	167028627	T	C	0.454698	0.0652832	0.0075844	17.1271	ukb
BID	rs183393610	chr22	17769676	A	G	0.00703579	-0.413183	0.0482554	16.9566	ukb
LRCH4	rs56328569	chr7	100604596	G	C	0.222222	0.0774092	0.00905595	16.9018	ukb
APOA1	rs2727784	chr11	116840425	T	C	0.649749	-0.0635894	0.00747609	16.7435	ukb
SOST	rs1513671	chr17	43729942	C	G	0.639132	-0.0611441	0.00720457	16.673	ukb
IRAK4	rs183549317	chr12	43736640	A	G	0.000846778	-1.08496	0.128889	16.4162	ukb
ANXA11	rs2784773	chr10	80160044	C	T	0.644151	0.0662676	0.00788898	16.3502	ukb
XRCC4	rs1805377	chr5	83353124	A	G	0.10695	0.104083	0.01246	16.1783	ukb
STAMBP	rs559935910	chr2	73889990	A	G	0.00161867	-0.898898	0.107926	16.088	ukb
PLIN3	rs262557	chr19	4872083	T	C	0.757438	0.0738843	0.00891668	15.9317	ukb
IDS	rs5936292	chrX	149479167	A	G	0.150272	-0.071219	0.00864417	15.7602	ukb
RAB33A	rs144449184	chrX	130224019	T	A	0.00126855	-0.749392	0.0910823	15.7191	ukb
DOK2	rs67385415	chr8	21996222	C	T	0.445862	0.0620101	0.00754282	15.6953	ukb
BAG3	rs35434411	chr10	119669882	A	G	0.0311189	0.177939	0.0216623	15.6705	ukb
IL20RA	rs143005532	chr6	137009349	T	C	0.0015113	0.81529	0.0992907	15.6594	ukb
THPO	rs6141	chr3	184372478	T	C	0.531973	0.062216	0.00758178	15.6408	ukb
UNC5D	rs13260977	chr8	35247637	G	A	0.41793	-0.0640096	0.00781866	15.5714	ukb
TPR	rs115482159	chr1	186332304	T	C	0.00583876	0.420082	0.0514938	15.4674	ukb
IGFBP2	rs4674100	chr2	216615701	A	G	0.292765	-0.0700512	0.00858953	15.4585	ukb
BCR	rs149005797	chr22	23142913	C	T	0.0042214	-0.540842	0.0663189	15.4576	ukb
EIF5	rs138711694	chr14	103346102	C	T	0.0175777	-0.249859	0.0306619	15.4348	ukb
TXNRD1	rs201402862	chr12	104313269	A	G	0.000836175	-1.16676	0.143744	15.3205	ukb
PGA4	rs4414241	chr11	61205040	T	C	0.243455	0.0783174	0.00966405	15.2742	ukb
DFFA	rs183281838	chr1	9978155	T	G	0.00274987	-0.649072	0.0801488	15.254	ukb
SLC4A1	rs145919155	chr17	44230018	A	G	0.04985	-0.137971	0.0170806	15.1802	ukb
SYAP1	rs4830563	chrX	16744035	A	G	0.290253	-0.055346	0.00686675	15.1175	ukb
CCL2	rs12601658	chr17	34206404	A	T	0.228723	-0.0678942	0.00843879	15.066	ukb
BIRC2	rs61754131	chr11	102377675	G	A	0.00199046	-0.677292	0.0845995	14.9258	ukb
MME	rs79837905	chr3	155067802	G	A	0.0799213	-0.107067	0.0133847	14.9024	ukb
MGLL	rs7578	chr3	127689396	A	G	0.557246	0.0601836	0.00752535	14.8961	ukb
PTX3	rs56025932	chr3	157438069	C	A	0.042664	-0.150146	0.0188276	14.8163	ukb
SOD1	rs7282332	chr21	31753926	A	G	0.103032	0.0978079	0.0123158	14.7001	ukb
PRDX3	rs7358070	chr10	119197216	C	G	0.324616	-0.0645647	0.0081671	14.5736	ukb
GCLM	rs12563495	chr1	93919068	A	G	0.508741	-0.0602814	0.00766648	14.4259	ukb
GZMA	rs2047745	chr5	55193713	C	T	0.208703	0.0697259	0.00897129	14.1125	ukb
LAMP1	rs9549739	chr13	113320975	A	G	0.292233	0.0666853	0.00860225	14.0438	ukb
CCL28	rs200708155	chr5	43560059	GTT	G	0.500635	-0.0567241	0.00733228	13.9896	ukb
DDI2	rs41270291	chr1	15667756	A	G	0.0112695	-0.264148	0.034661	13.5987	ukb
RAB11FIP3	rs74847787	chr16	496321	C	T	0.0307055	-0.16458	0.0216406	13.5459	ukb
LHB	rs3795048	chr19	49017585	T	A	0.0611593	-0.120272	0.0158151	13.5449	ukb
OSM	rs4823082	chr22	30204116	C	G	0.0228829	-0.188281	0.0247745	13.5278	ukb
SIL1	rs2351905	chr5	139135641	T	C	0.440411	0.059042	0.00779404	13.4457	ukb
PLA2G1B	rs11065078	chr12	120310782	T	C	0.2081	-0.0684269	0.00903342	13.4443	ukb
TWF2	rs7622851	chr3	52299655	G	C	0.497754	0.0567099	0.00749411	13.4189	ukb
HADH	rs17038246	chr4	107978592	T	C	0.0809598	0.105739	0.0139974	13.3753	ukb
MPHOSPH8	rs35424555	chr13	19647376	G	A	0.122396	0.0880808	0.0116954	13.2988	ukb
DTYMK	rs28630677	chr2	241686546	T	C	0.0420827	-0.138417	0.018518	13.1115	ukb
VTI1A	rs79671623	chr10	112381345	A	G	0.118281	-0.0862424	0.0116255	12.9261	ukb
RANBP1	rs76889809	chr22	20083433	A	C	0.0547095	0.122814	0.0165559	12.9253	ukb
BLNK	rs55769428	chr10	96246079	C	A	0.0380811	-0.149364	0.0201358	12.9243	ukb
TSPAN1	rs34463133	chr1	46185497	A	G	0.0032836	-0.448774	0.060535	12.9099	ukb
KIT	rs218263	chr4	54541937	T	C	0.123755	-0.0799376	0.0108013	12.8682	ukb
CALCOCO2	rs606911	chr17	48830866	A	G	0.158831	0.0754112	0.0101917	12.8636	ukb
IL36A	rs895497	chr2	113005998	G	A	0.70345	-0.0625207	0.00846421	12.8217	ukb
TP53	rs1641549	chr17	7671457	T	C	0.255103	0.0655565	0.00892039	12.6998	ukb
DMP1	rs187930321	chr4	87650088	C	A	0.00151589	0.715104	0.0975203	12.6473	ukb
ST13	rs1005402	chr22	40895726	C	T	0.533387	-0.0539065	0.00739254	12.5152	ukb
DBNL	rs7799945	chr7	44070203	G	A	0.327059	0.057692	0.0079418	12.4261	ukb
CD69	rs12819552	chr12	9767236	G	A	0.421933	-0.0554819	0.00767925	12.2998	ukb
SHH	rs10225434	chr7	156380639	C	T	0.418668	-0.0567294	0.00786867	12.2507	ukb
TSPAN15	rs1227967	chr10	69508078	C	T	0.501078	-0.0558228	0.00776848	12.1752	ukb
FKBP14	rs181397928	chr7	30096575	C	G	0.000789221	-1.01786	0.141659	12.1734	ukb
RAB6A	rs35939600	chr11	73840098	T	TA	0.149166	0.072636	0.0101351	12.1148	ukb
NRTN	rs36055559	chr19	5799422	A	G	0.172458	-0.0761244	0.0106836	11.9838	ukb
PAPPA	rs117448041	chr9	115580321	C	T	0.0196423	0.187133	0.0263841	11.8808	ukb
TNFAIP8L2	rs4970991	chr1	151031527	C	T	0.793047	0.0664032	0.00936376	11.8773	ukb
PDIA3	rs59162344	chr15	43751148	A	AT	0.763257	0.0653461	0.00922714	11.8473	ukb
CXCL13	rs2053526	chr4	77504875	G	A	0.397441	-0.054512	0.00770465	11.8262	ukb
STK4	rs2299978	chr20	45059065	C	T	0.474128	0.0531519	0.00754278	11.7371	ukb
VAV3	rs345308	chr1	107916985	A	G	0.790873	-0.0648352	0.00931194	11.4761	ukb
KITLG	rs11105121	chr12	88970809	T	C	0.662456	-0.0538187	0.00774843	11.4243	ukb
UBXN1	rs142782985	chr11	62678707	C	G	0.00216952	0.555987	0.0803071	11.3552	ukb
SERPINB5	rs148729762	chr18	63493861	A	AAAAC	0.663713	0.0564466	0.00822575	11.1686	ukb
RPL14	rs148850234	chr3	40445374	T	C	0.0523213	-0.118252	0.0173071	11.0788	ukb
PSMG3	rs34407549	chr7	1569176	G	C	0.00806906	-0.289663	0.0424058	11.0732	ukb
PPM1F	rs5750281	chr22	21973415	T	C	0.0429647	-0.126074	0.0184661	11.063	ukb
BNIP3L	rs201672609	chr8	26398767	CAAAAT	C	0.637652	0.0539027	0.0079364	10.9558	ukb
ENSA	rs190018150	chr1	150635311	A	G	0.0409685	0.130954	0.0193415	10.892	ukb
IL33	rs185705622	chr9	6291948	C	G	0.00461208	-0.388052	0.0573418	10.8822	ukb
TGFBR2	rs56388355	chr3	30139908	AG	A	0.402492	0.0514973	0.00761902	10.8573	ukb
PDGFA	rs144168379	chr7	601546	T	C	0.00327366	-0.445505	0.0659759	10.8378	ukb
MAP2K1	rs77428206	chr15	66484142	A	C	0.0960566	0.0856371	0.0126898	10.8257	ukb
AKR1C4	rs11253048	chr10	5219196	G	A	0.177002	-0.068129	0.0101002	10.8162	ukb
TCN2	rs1801198	chr22	30615623	G	C	0.4099	1.24	0	8635	icl
CLEC12A	rs476844	chr12	9984697	T	C	0.3827	1.23	0	8426.5	icl
TDGF1	rs80045772	chr3	46577748	A	T	0.2711	1.32	0	7946.8	icl
COL6A1	rs1053312	chr21	46003475	A	G	0.3526	-1.23	0	7739.5	icl
ABO	rs950529388	chr9	133261662	G	A	0.2598	1.34	0	7413.8	icl
FCGR3A	rs396991	chr1	161544752	C	A	0.3105	1.29	0	6782.9	icl
GMPR	rs57461618,rs71535075	chr6	16289677	GTC	G	0.4023	1.16	0	6478	icl
LEPR	rs61781309	chr1	65617112	A	G	0.1696	-1.39	0	6423.3	icl
ICAM1	rs5498	chr19	10285007	G	A	0.4669	-1.14	0	5538.2	icl
PDGFRB	rs3816018	chr5	150128912	C	T	0.4783	-1.18	0	5297.8	icl
FCGR2B	rs1674777	chr1	161673537	G	C	0.2462	1.29	0	4973.8	icl
MICA	rs2523496	chr6	31409942	C	T	0.4437	-1.06	0	4910	icl
IL6R	rs12126142	chr1	154452980	A	G	0.4148	1.01	0	4596.6	icl
ERAP1	rs469367	chr5	96787352	A	G	0.2096	1.13	0	3841.8	icl
CHI3L1	rs12141494	chr1	203182297	G	A	0.4428	1	0	3455	icl
TNC	rs1138545	chr9	115073620	T	C	0.1731	1.19	0	3407	icl
CTSH	rs12148801	chr15	78941438	AAAAAAAAAAAAAA	!	0.1074	-1.46	0	3371.5	icl
CFHR2	rs10630670	chr1	196867290	TGTTTTTTTTGTTG	!	0.2483	-0.95	0	3225	icl
IL17RA	rs2241047	chr22	17105693	C	G	0.4821	-0.97	0	3199.8	icl
CCL8	rs3138036	chr17	34320525	G	A	0.1745	-1.12	0	3024.8	icl
CRELD1	rs4234585	chr3	9939437	A	G	0.2666	-0.88	0	2639.9	icl
LILRB1	rs138131257	chr19	54572135	G	A	0.0659	-1.61	0	2554.7	icl
GSTM1	rs61799138	chr1	109683328	T	C	0.2404	1.04	0	2505.4	icl
CHIT1	chr1:203217836	chr1	203217836	!	G	0.197	-1.07	0	2430.8	icl
FABP2	chr4:119351161	chr4	119351161	A	!	0.2804	-0.79	0	2259.8	icl
CFHR4	rs10494745	chr1	196918327	A	G	0.1648	-0.97	0	2098.5	icl
AOC1	rs10452848	chr7	150826456	G	A	0.4952	0.76	0	2079.8	icl
F7	rs6046	chr13	113118845	A	G	0.1125	-1.25	0	2014.1	icl
IL1RL1	rs11676124	chr2	102324878	T	C	0.3464	0.72	0	1925.9	icl
SERPINA10	rs5810667	chr14	94278737	AAATTTTGGGTTTTTTTTTT	!	0.2047	0.84	0	1748.4	icl
NQO1	rs2161631	chr16	69523045	A	C	0.1704	-0.86	0	1728.6	icl
LEFTY2	rs360059	chr1	225889432	A	G	0.3981	-0.71	0	1700	icl
CFHR1	rs397810143,rs60941518,rs796370352	chr1	196844549	TTGGT	!	0.1712	-0.84	0	1590.2	icl
GSTT1	rs1439613518	chr22	24001379	A	G	0.4692	-0.68	0	1575.6	icl
SHMT1	rs651234	chr17	18365627	T	C	0.3379	-0.66	0	1490.3	icl
TIMP3	rs4821102	chr22	32770241	C	A	0.2264	0.78	0	1471	icl
TLR3	chr4:186082920	chr4	186082920	!	C	0.2883	-0.7	0	1459.3	icl
ACE	rs4363	chr17	63497131	G	A	0.4979	0.62	0	1431.9	icl
TNXB	rs116298992	chr6	32100718	T	C	0.0368	-1.66	0	1417.8	icl
COLEC11	rs6542680	chr2	3592552	C	T	0.1836	0.86	0	1380.3	icl
VNN2	rs9493423	chr6	132752994	A	G	0.3039	-0.7	0	1376.8	icl
CXCL1	rs10007826	chr4	73874452	G	C	0.1788	0.78	0	1300.5	icl
IL16	rs17875523	chr15	81304211	T	C	0.0869	-1.06	0	1235	icl
SERPING1	rs11606706	chr11	57616102	T	G	0.2421	-0.68	0	1192.2	icl
FCN2	rs11103563	chr9	134886852	G	A	0.0991	-1.02	0	1191.5	icl
APOA5	rs35120633	chr11	116784884	A	G	0.0538	1.26	0	1180.2	icl
FCRL3	rs7528684	chr1	157701026	G	A	0.4165	0.56	0	1164.3	icl
HP	rs217184	chr16	72072066	C	T	0.1835	0.74	0	1163.1	icl
IL18R1	chr2:102373262	chr2	102373262	ATGGAATACTATA	!	0.1855	0.71	0	1138.5	icl
SIGLEC6	rs3217679,rs397819587	chr19	51527502	!	ATAC	0.3868	0.58	0	1124.9	icl
MICB	rs3134900	chr6	31506180	G	C	0.0874	-1.02	0	1119.5	icl
FGF2	chr4:122827461	chr4	122827461	!	C	0.3472	-0.56	0	1102.4	icl
SPARCL1	rs7681694	chr4	87541577	A	G	0.3902	0.55	0	1030.5	icl
ADAMTS13	rs28647808	chr9	133440409	G	C	0.106	-0.88	0	1028.5	icl
PAM	rs41300805	chr5	103025380	C	G	0.1573	0.7	0	1011.9	icl
TNFAIP6	rs2278089	chr2	151290158	G	T	0.429	0.52	0	959.19	icl
SFTPD	rs12357764	chr10	79995964	A	C	0.3518	0.53	0	957.48	icl
C2	rs1252372987,rs9332736	chr6	31934288	A	ATGGTGGACAGGGTCAGGAATCAGGAGTC	0.0157	-2.02	0	911.18	icl
TPSAB1	rs113690116	chr16	1322068	CCA	!	0.0208	1.94	0	869.31	icl
HAVCR2	rs6873659	chr5	157102841	A	G	0.1674	0.65	0	867.22	icl
MRC1	rs71497225	chr10	17849736	G	C	0.2012	0.61	0	847.71	icl
THSD1	rs41292808	chr13	52397382	T	C	0.0296	1.47	0	822.21	icl
CST1	rs4260306	chr20	23749699	T	C	0.255	-0.56	0	799.21	icl
THBS2	chr6:169224519	chr6	169224519	!	CCAAAG	0.1385	0.7	0	796.52	icl
C8G	rs7862602	chr9	136946019	G	T	0.4365	0.46	0	738.86	icl
CCL14	rs7222922	chr17	36008654	T	C	0.0816	-0.86	0	737.58	icl
PSMB4	rs4246527	chr1	151431472	C	T	0.1364	-0.64	0	730.52	icl
IFNAR1	rs142890975	chr21	33341168	T	C	0.0195	-1.7	0	706.53	icl
PEBP1	rs17619811	chr12	118295777	T	G	0.0292	-1.33	0	695.85	icl
ANG	rs28535078	chr14	20676917	A	G	0.2211	0.56	0	686.05	icl
IDUA	rs34931738,rs397880261,rs398082814	chr4	959405	TC	T	0.4458	-0.45	0	667.85	icl
PLTP	rs111602331	chr20	45928835	C	T	0.2189	-0.54	0	659.09	icl
HSPB1	chr7:76294901	chr7	76294901	!	G	0.2442	-0.51	0	656.11	icl
REG3G	rs369967	chr2	79026024	G	A	0.2191	0.54	0	655.24	icl
MMP12	rs28381684	chr11	102866461	T	A	0.1054	-0.71	0	642.91	icl
MLN	chr6:33809033	chr6	33809033	A	!	0.4293	0.44	0	641.69	icl
CNTNAP2	rs111637549,rs60677365,rs765991891	chr7	145669693	!	TAC	0.2875	0.46	0	625.3	icl
BCHE	chr3:165804056	chr3	165804056	G	!	0.2716	-0.46	0	587.3	icl
C1QC	rs78865058	chr1	22617716	A	G	0.0434	1.03	0	572.24	icl
FCN3	rs532781899	chr1	27373179	A	AG	0.0135	-1.72	0	571.99	icl
IL1R2	rs4851521	chr2	101993894	T	C	0.429	-0.41	0	570.11	icl
TAPBP	rs144706539	chr6	33304176	A	G	0.0105	1.95	0	561.17	icl
CFHR5	rs35662416	chr1	196998224	A	G	0.03	-1.15	0	560.17	icl
LILRA5	rs651279	chr19	54302487	C	T	0.2913	-0.47	0	552.98	icl
PIP	rs73170678	chr7	143139110	T	A	0.1375	0.6	0	536.82	icl
PRTN3	rs6510982	chr19	845535	C	G	0.2452	-0.49	0	534.04	icl
KLKB1	rs4253305	chr4	186252537	G	A	0.412	0.4	0	500.7	icl
PSG5	rs10403905	chr19	43133313	C	T	0.2996	0.43	0	500.34	icl
CR1	chr1:207586124	chr1	207586124	T	!	0.1896	0.51	0	498.28	icl
IL12B	rs10043720	chr5	159340325	A	G	0.3151	-0.41	0	486.81	icl
PLAU	rs145692957	chr10	73892795	G	A	0.0147	-1.6	0	480.09	icl
GDF15	rs1058587	chr19	18388612	G	C	0.2426	0.45	0	476.42	icl
FTCD	rs61735836	chr21	46152973	T	C	0.044	0.89	0	470.64	icl
APOA1	rs373545875	chr11	116837074	G	C	0.0066	-2.25	0	469.25	icl
FCGR3B	rs2099684	chr1	161530340	G	A	0.3089	0.41	0	461.89	icl
SELL	chr1:169692243	chr1	169692243	TAATTTAATTTAATTTAA	!	0.3015	-0.4	0	458.5	icl
LILRA4	chr19:54338670	chr19	54338670	GAGT	!	0.1822	-0.51	0	453.54	icl
CD55	rs61822669	chr1	207247869	A	G	0.2592	-0.41	0	433.87	icl
GSTA1	rs2608631	chr6	52761471	G	A	0.3333	-0.37	0	429.2	icl
SERPINA1	rs1243167	chr14	94375304	A	G	0.2699	0.41	0	420.47	icl
IGF2R	rs3777399	chr6	160092761	A	G	0.1078	0.59	0	410.15	icl
KNG1	rs5030062	chr3	186736391	C	A	0.3555	0.36	0	399.68	icl
NT5E	rs1328552763	chr6	85387970	CTTT	!	0.1181	-0.53	0	399.41	icl
F5	rs61808983	chr1	169505159	T	C	0.0717	-0.65	0	398.5	icl
F13B	rs1412635	chr1	197053918	A	G	0.4709	-0.34	0	393.57	icl
NTN1	rs72809986	chr17	9080705	A	G	0.1618	-0.47	0	392.81	icl
EDAR	chr2:108983663	chr2	108983663	G	!	0.0119	1.6	0	389.21	icl
HAVCR1	rs13173581	chr5	157042797	T	C	0.272	-0.37	0	379.13	icl
IGLL1	rs9624216	chr22	23580365	A	G	0.0971	-0.6	0	374.55	icl
CXCL11	chr4:76040528	chr4	76040528	GCCCCCTCC	!	0.4864	0.33	0	371.94	icl
MPO	rs150579989	chr17	58200323	T	C	0.0094	-1.77	0	367.47	icl
NCF1	rs368358726	chr7	74772150	T	C	0.0642	0.69	0	365.64	icl
CLEC11A	rs116924815	chr19	50727476	T	C	0.0264	1.02	0	360.47	icl
RTP4	rs1878861	chr3	187375904	G	A	0.4167	0.33	0	358.38	icl
LGALS3	rs118083722	chr14	55129494	A	G	0.0889	-0.57	0	357.75	icl
MX1	rs464138	chr21	41426246	C	A	0.4769	-0.33	0	356.6	icl
GAA	rs386834236	chr17	80104542	G	T	0.0103	-1.64	0	351.7	icl
PSMB1	rs12717	chr6	170553212	C	G	0.4587	-0.31	0	345.13	icl
RNASET2	chr6:166929652	chr6	166929652	!	CG	0.0717	-0.62	0	343.72	icl
PDGFD	rs7950273	chr11	104160870	G	C	0.3013	-0.35	0	342.92	icl
A4GALT	rs5751348	chr22	42717787	A	!	0.483	-0.31	0	341.98	icl
CFB	chr6:31957103	chr6	31957103	!	GTCTT	0.0901	0.56	0	331.79	icl
APOL1	rs136148	chr22	36256885	C	T	0.2486	-0.35	0.00915064	319.66	icl
ADGRE2	rs67023356	chr19	14396821	G	A	0.2643	0.36	0.00944992	317.12	icl
SPON2	chr4:1175462	chr4	1175462	!	CGGTGGGCCCAGGCTGGGGGGTCTCCAGCTAGGATGTAGGGCGGT	0.2518	0.34	0.00899812	312.01	icl
ISG15	rs1921	chr1	1014228	A	G	0.4572	0.31	0.00820999	311.57	icl
CBR1	chr21:36069956	chr21	36069956	!	GGGCGGGGCCTGCGCCTGCGCGCTCAGCGGCC	0.0263	-0.91	0.0243067	306.33	icl
LHB	rs79785970	chr19	49014074	G	C	0.1274	-0.44	0.0117839	304.72	icl
TXNDC5	rs139736017	chr6	7883179	A	G	0.0026	2.81	0.0759131	299.5	icl
RET	rs2435359	chr10	43084567	A	G	0.2625	-0.34	0.00921248	297.74	icl
AGER	rs2070600	chr6	32183666	T	C	0.0431	-0.74	0.0201321	295.35	icl
TREM1	rs4424081	chr6	41308053	A	G	0.2996	0.32	0.00884252	286.34	icl
ANGPTL3	rs773045547	chr1	62602317	C	G	0.0049	-1.96	0.0559715	268.22	icl
CCL3	rs854469	chr17	36062001	G	A	0.1135	0.44	0.0125903	267.15	icl
NCR1	rs2278428	chr19	54906696	C	A	0.1003	-0.44	0.0130919	247.2	icl
PI3	rs17332620	chr20	45148865	T	C	0.2012	0.34	0.0102341	241.59	icl
IGFBP3	rs145188037	chr7	45914866	A	G	0.0176	1.03	0.0311701	239.03	icl
GSN	rs1275798438	chr9	121299872	ACCGCCCCG	!	0.0042	-2	0.0606139	238.33	icl
HLA-DQA2	chr6:32632339	chr6	32632339	!	GT	0.4853	0.26	0.00798563	232.1	icl
EPHA2	rs779038614	chr1	16148450	T	C	0.0029	2.53	0.0791147	223.97	icl
B4GALT7	rs1375412113	chr5	177683553	A	G	0.014	-1.13	0.0359583	216.34	icl
CDH17	rs7833351	chr8	94169950	G	A	0.3118	0.27	0.00869076	211.48	icl
GZMA	rs202102393	chr5	55110151	A	G	0.0061	-1.7	0.0548308	210.63	icl
GBP1	rs150057659	chr1	89054714	A	C	0.0049	-1.79	0.0581173	207.88	icl
MGP	rs7294636	chr12	14901082	A	G	0.3741	-0.25	0.00843106	192.8	icl
ENG	rs117980424	chr9	127791943	T	C	0.0038	2.06	0.0695447	192.4	icl
RETN	rs3745368	chr19	7670411	A	G	0.0386	-0.67	0.0226916	191.18	icl
HSPG2	rs2229475	chr1	21855402	T	C	0.0606	0.51	0.0172974	190.64	icl
CD46	rs10746399	chr1	207770727	T	C	0.4526	0.24	0.00818642	188.5	icl
APOE	rs9636134	chr19	44929231	CAAAAAAAAAAAAAAAATTTGAAAAAAAAAAAG	!	0.382	0.25	0.00852934	188.42	icl
IL6ST	rs7730934	chr5	55970684	A	G	0.1236	0.37	0.0126424	187.86	icl
MAPK3	chr16:30134463	chr16	30134463	!	GCGCCACCTCGCCTG	0.3995	0.24	0.00821283	187.3	icl
DKK1	rs749124335	chr10	52358131	T	A	0.0109	1.12	0.0387932	182.86	icl
ALAD	rs1800435	chr9	113391611	G	C	0.0868	-0.42	0.014707	178.95	icl
FAS	rs7911226	chr10	89009208	G	A	0.2845	-0.25	0.00907565	166.61	icl
SELPLG	rs73191242	chr12	108620180	A	G	0.2105	-0.28	0.0101684	166.49	icl
CD274	rs1411262	chr9	5459419	T	C	0.2599	-0.24	0.00878995	163.72	icl
CD36	rs757518184	chr7	80672015	ATAGGACATACTTGGATATTGAACC	A	0.0023	-2.33	0.0859288	161.49	icl
CD14	rs5744454	chr5	140633982	G	T	0.3075	-0.24	0.00887997	160.45	icl
CXCL16	rs770178424	chr17	4738857	A	G	0.0027	-2.35	0.0872966	159.19	icl
PLG	rs143079629	chr6	160707780	A	G	0.0067	1.36	0.0505607	158.94	icl
RARRES2	rs883138	chr7	150345704	C	A	0.2606	0.25	0.00930076	158.72	icl
VWF	rs1800382	chr12	6019222	T	C	0.0072	-1.26	0.0469851	157.99	icl
AZGP1	rs2525546	chr7	99954321	T	C	0.3122	-0.24	0.00895327	157.86	icl
C6	rs181908440	chr5	41210093	A	T	0.0135	-0.91	0.0339521	157.82	icl
CFH	rs70620	chr1	196735867	A	G	0.1819	-0.28	0.0105096	155.96	icl
CHL1	rs13077895	chr3	51395	G	A	0.3554	-0.23	0.00865391	155.21	icl
GLA	rs104894845	chrX	101401752	T	C	0.0098	-0.92	0.0348824	152.87	icl
SORD	rs72722045	chr15	44966007	T	A	0.1585	0.3	0.0114037	152.1	icl
UGT1A1	rs35754645,rs369933497	chr2	233755940	A	ATC	0.3195	-0.22	0.00837919	151.51	icl
GUSB	chr7:65979878	chr7	65979878	T	C	0.0029	-2.11	0.0808263	149.8	icl
NCAM1	rs2288158	chr11	113262954	G	T	0.1301	0.33	0.0126939	148.57	icl
SERPINA5	rs6119	chr14	94587675	G	A	0.1011	0.35	0.0134696	148.43	icl
LGALS2	rs5756736	chr22	37574182	G	A	0.4375	0.21	0.00810776	147.49	icl
PLA2G7	rs144983904	chr6	46716515	T	C	0.0035	-1.92	0.0744452	146.25	icl
PLXND1	chr3:129590304	chr3	129590304	GGGCT	!	0.1465	-0.3	0.0116389	146.08	icl
DEFB4A	rs138861652	chr8	7462743	A	G	0.2308	0.28	0.0109386	144.09	icl
AGRP	rs142810988,rs34745420,rs377141973	chr16	67522025	T	!	0.0399	0.51	0.0199455	143.78	icl
APOC3	rs192489212	chr11	117349713	C	A	0.0021	-2.2	0.0862978	142.93	icl
A2ML1	rs1558526	chr12	8857224	A	G	0.2182	-0.24	0.00948571	140.81	icl
ACP5	rs10403399	chr19	11595843	G	C	0.281	0.24	0.00953896	139.26	icl
CST3	rs6114209	chr20	23641629	C	G	0.2104	-0.25	0.00998659	137.88	icl
CCL17	rs28695417	chr16	57410006	A	G	0.0746	0.4	0.0160233	137.12	icl
LTF	rs61740470	chr3	46450495	T	C	0.0081	-1.11	0.045296	132.19	icl
CCL5	rs4239252	chr17	35836561	A	G	0.1846	-0.26	0.0106188	131.97	icl
ASRGL1	rs12275541	chr11	62322339	A	G	0.3159	-0.21	0.00859919	131.29	icl
CD58	rs61789227	chr1	116537006	G	A	0.0211	0.67	0.0276625	129.17	icl
BOC	rs4682481	chr3	113265008	T	C	0.1632	0.27	0.0112217	127.49	icl
CNTN1	rs1838343	chr12	40802428	T	C	0.4596	-0.2	0.00833057	126.94	icl
QPCT	rs4384764	chr2	37363141	A	G	0.2873	0.22	0.00917975	126.5	icl
XXYLT1	rs12695049	chr3	195268211	C	T	0.467	-0.2	0.0083566	126.16	icl
CA1	rs117634905	chr8	85629747	G	A	0.0079	-1.09	0.0455746	125.99	icl
PRSS2	rs1799886	chr7	142800839	C	T	0.4101	0.2	0.00843275	123.92	icl
C9	rs62358361	chr5	39327786	T	G	0.0072	-1.13	0.0476626	123.83	icl
CFI	rs13117504	chr4	109737700	G	C	0.3832	0.2	0.00844691	123.51	icl
DSC2	rs1355089153	chr18	31101527	CTCCCGCCCCGGCGCACTCCCGCCCCGGCGCACTCCCGCCCCGGCGCACTCCGACCCCGGCGCACTCCC	!	0.2017	-0.24	0.0102543	120.72	icl
EGLN1	rs187721652	chr1	231605333	C	T	0.0282	0.56	0.0239387	120.6	icl
LIFR	rs74856317	chr5	38485869	C	T	0.0063	1.2	0.0514248	120.01	icl
DSG2	rs9304098	chr18	31503667	T	G	0.4542	-0.19	0.00818416	118.8	icl
MTHFD2	rs568602257	chr2	74640407	C	G	0.0019	2.15	0.0939045	115.59	icl
PRDX1	chr1:45514595	chr1	45514595	!	GATCTGCCGAAGAATACCCTT	0.0043	-1.38	0.0603212	115.41	icl
IDH1	rs34599179	chr2	208243577	C	T	0.0076	-1.07	0.0469007	114.78	icl
APCS	rs146174215	chr1	159574733	C	A	0.031	-0.54	0.0236915	114.57	icl
POSTN	rs117103342	chr13	37582401	T	C	0.0138	-0.8	0.0350985	114.57	icl
SPP1	rs139555315	chr4	87980045	A	G	0.0066	-1.09	0.0479748	113.85	icl
COL18A1	rs144147445	chr21	45510178	A	G	0.0085	-0.97	0.0439144	107.69	icl
CAT	rs769218	chr11	34449132	A	G	0.2199	-0.21	0.00956007	106.52	icl
TGM2	rs742413	chr20	38169085	!	TT	0.3541	-0.18	0.00824953	105.12	icl
OTC	rs1800328	chrX	38408967	G	A	0.0437	-0.4	0.0184367	103.95	icl
CFD	rs369283862	chr19	888205	AA	!	0.0036	-1.45	0.0668787	103.81	icl
GHR	rs4610468	chr5	42634119	C	T	0.2298	-0.21	0.00979077	101.63	icl
LRP8	rs398049291,rs66785070	chr1	53267472	G	GA	0.4543	0.18	0.00843517	100.61	icl
CD59	rs831630	chr11	33721473	T	C	0.3266	-0.18	0.00844882	100.29	icl
LYVE1	rs116055980	chr11	10597218	G	A	0.0491	0.41	0.0192611	100.12	icl
STAT6	rs770378890	chr12	57102917	G	A	0.0063	-1.09	0.0518277	97.77	icl
IL1R1	rs7588201	chr2	102129816	C	A	0.2798	-0.19	0.00907861	96.83	icl
CR2	rs61240730	chr1	207450585	C	T	0.1419	-0.25	0.0121585	93.52	icl
CCL21	chr9:35651547	chr9	35651547	!	CG	0.0013	2.34	0.115029	91.57	icl
GP1BA	rs781541857	chr17	4932845	C	T	0.0027	-1.5	0.0738759	91.23	icl
AGT	rs2071404	chr1	230715194	A	C	0.0929	0.28	0.0137956	91.16	icl
PSME2	rs147705721	chr14	24144015	T	C	0.0036	-1.33	0.0658714	90.23	icl
PFKM	rs4760682	chr12	48118502	C	A	0.1931	-0.2	0.00996346	89.2	icl
UST	rs184021971	chr6	148754255	T	C	0.0081	-0.93	0.0465938	88.21	icl
CRP	chr1:159714875	chr1	159714875	!	G	0.3739	0.17	0.00856218	87.3	icl
GC	rs758537485	chr4	71755063	T	A	0.0012	2.28	0.115468	86.36	icl
B3GNT2	rs4073090	chr2	62336639	G	A	0.4475	0.16	0.00813326	85.73	icl
MCL1	rs1294655894	chr1	150899121	TAAACAAA	!	0.0081	-0.88	0.0447356	85.72	icl
TNFRSF1B	rs2301258	chr1	12187883	T	C	0.034	-0.45	0.0229389	85.26	icl
GATM	rs1153858	chr15	45360505	T	C	0.2528	-0.18	0.00918322	85.12	icl
TFF3	rs755215438	chr21	42313570	A	G	0.0022	-1.8	0.0922857	84.3	icl
RRM2B	rs28999668	chr8	102238962	GGTCCGCTG	!	0.063	0.31	0.0163002	80.22	icl
DEF6	rs1345405475	chr6	35276791	GTTTT	!	0.0232	-0.52	0.0273718	80.05	icl
TAC1	rs146825722,rs57579252	chr7	97748836	CAA	!	0.1866	-0.2	0.0105558	79.63	icl
NHEJ1	rs61753339	chr2	219158193	T	C	0.0081	-0.81	0.0429633	78.86	icl
PCOLCE	rs7385804	chr7	100638347	C	A	0.3515	-0.16	0.00853803	77.93	icl
STAT3	rs4796791	chr17	42378745	T	C	0.4114	-0.15	0.00803387	77.37	icl
FGFR3	rs2403274	chr4	1752788	G	C	0.2526	-0.17	0.00916562	76.37	icl
MUC16	rs61742668	chr19	8882342	A	G	0.0974	-0.26	0.0141451	75.03	icl
F10	rs3211757	chr13	113135954	!	AC	0.4262	-0.16	0.00870525	75.02	icl
PMM2	rs28936415	chr16	8811153	A	G	0.0058	-1	0.0544189	74.99	icl
TNFRSF11B	rs11300005	chr8	119088959	C	CT	0.4371	0.15	0.00819578	74.4	icl
FAM20A	chr17:68601102	chr17	68601102	A	G	0.0021	-1.84	0.100562	74.36	icl
FASN	rs62078747	chr17	82097330	C	G	0.3921	0.15	0.0082076	74.19	icl
TLR1	rs200264939	chr4	38797694	A	G	0.0028	1.35	0.0743866	73.18	icl
CASP3	rs111667591	chr4	184671855	G	A	0.1182	-0.23	0.01274	72.43	icl
TIRAP	rs8177399	chr11	126290931	T	C	0.0158	-0.56	0.0312758	71.27	icl
PROC	rs61185143	chr2	127407902	T	C	0.4284	-0.14	0.00790431	69.77	icl
CDH5	rs11649312	chr16	66395395	G	A	0.3145	-0.15	0.00854489	68.56	icl
RGMB	rs61048056	chr5	98439496	A	G	0.4396	-0.14	0.00813114	66.01	icl
NCR3	chr6:31498818	chr6	31498818	TTCTCCTC	!	0.0746	-0.26	0.0151371	65.7	icl
EFEMP1	chr2:55875131	chr2	55875131	!	TATATATATATAAATTATAT	0.2755	-0.16	0.00944834	63.9	icl
APLP2	rs73583419	chr11	130069495	A	C	0.0631	0.28	0.016712	62.58	icl
RBP4	rs116887052	chr10	93593847	T	G	0.0004	3.23	0.193038	62.42	icl
TF	rs8177245	chr3	133760386	G	A	0.2701	0.14	0.00837453	62.31	icl
NT5C2	rs764048834	chr10	101331145	T	C	0.0018	1.56	0.0956286	59.4	icl
TREML1	rs148032261	chr6	41048698	A	G	0.0085	0.72	0.0442931	58.99	icl
ALDH6A1	rs72723742	chr14	73857615	CACTCCAAAAAAAAATT	!	0.0295	-0.37	0.0228392	58.6	icl
ITLN1	chr1:160888183	chr1	160888183	TACACACACACACACACACACACACACACATACACACACACACACACATA	!	0.0029	1.26	0.0786828	57.29	icl
HSPA1L	rs550671	chr6	31976816	T	C	0.1404	0.19	0.0119194	56.78	icl
POMC	rs201519174	chr2	25161456	C	G	0.0046	0.94	0.0590121	56.7	icl
ALDH2	rs1325481014	chr12	112424891	ATGTGTGTGTGTGTGTGT	!	0.0064	-0.77	0.0483703	56.63	icl
IGF1R	rs3841650	chr15	98924701	GAGAAGAAACGTG	!	0.0909	0.23	0.0145207	56.08	icl
NUCB1	rs3826817	chr19	48898187	T	C	0.2678	-0.14	0.00885573	55.87	icl
GSTP1	rs1254123	chr11	67567341	C	T	0.4694	-0.13	0.00822468	55.85	icl
PNP	rs1049564	chr14	20472447	A	G	0.1652	-0.17	0.0108453	54.95	icl
TNFAIP3	rs5029937	chr6	137874014	T	G	0.0254	0.4	0.025595	54.63	icl
ADM2	rs3840963,rs72438078	chr22	50482715	CGCCA	!	0.1215	0.19	0.0121748	54.48	icl
MET	rs10435378	chr7	116785439	G	A	0.4402	-0.13	0.00833089	54.47	icl
HMOX1	rs540828131	chr22	35386515	G	A	0.0069	-0.77	0.049588	53.95	icl
P4HB	chr17:82398888	chr17	82398888	AT	!	0.4315	-0.12	0.00776575	53.44	icl
EFNA5	rs12514540	chr5	107601776	!	AACAAACA	0.4957	0.12	0.00777621	53.3	icl
CXCL12	rs1023264	chr10	44398308	C	T	0.2583	0.14	0.00908538	53.15	icl
UNC5B	rs117120062	chr10	71302386	T	C	0.0186	0.48	0.0312983	52.66	icl
ALDH3A1	rs4646787	chr17	19745936	A	G	0.3358	-0.13	0.00851741	52.17	icl
KL	rs10467359	chr13	32955126	G	A	0.0403	-0.32	0.020968	52.16	icl
SERPINH1	rs514887	chr11	75581004	G	A	0.4409	-0.12	0.00787775	51.97	icl
ALDOB	rs10123355	chr9	101427622	A	!	0.004	-1.08	0.0718065	50.7	icl
TNFSF14	rs413141	chr19	6675978	A	G	0.142	0.17	0.0113652	50.16	icl
TALDO1	rs549164513,rs886048657	chr11	747445	T	!	0.0228	0.39	0.0260759	50.15	icl
C5	chr9:121004983	chr9	121004983	T	!	0.1689	-0.17	0.0113898	49.95	icl
SERPIND1	rs117226528	chr22	20960427	A	C	0.0011	-2.22	0.149121	49.7	icl
TGFBR3	rs769783512	chr1	91719322	C	T	0.0013	-1.67	0.112328	49.57	icl
CBL	chr11:119206293	chr11	119206293	CGGCGGCGGCGGCGGCGGCGGCGGCGGCGG	!	0.478	0.12	0.0080765	49.51	icl
PLEK	rs185982522	chr2	68390634	A	C	0.0129	-0.52	0.0350894	49.26	icl
APOA4	rs12721043	chr11	116821577	A	C	0.0092	-0.63	0.0433622	47.4	icl
SPINK5	rs150640655,rs553831150	chr5	148121657	!	AAAAT	0.3359	-0.12	0.00830832	46.86	icl
EGF	rs115396821	chr4	109969118	A	G	0.0123	-0.53	0.036927	46.29	icl
LGALS9	rs9896600	chr17	27655521	G	A	0.235	-0.14	0.00978922	45.97	icl
PIP4K2A	rs201690612,rs758543954	chr10	22890263	AAACCAT	!	0.2774	-0.13	0.00921789	44.74	icl
CCL11	rs1989357	chr17	34227435	T	A	0.3912	-0.12	0.00862587	43.57	icl
HPSE	rs11732892	chr4	83309860	!	AAAATTTTTTTTA	0.2224	-0.13	0.00941403	42.95	icl
CFL2	rs6571678	chr14	34716139	G	A	0.144	0.15	0.010865	42.93	icl
PLCG2	rs12445050	chr16	81837364	T	C	0.1003	0.18	0.0130458	42.88	icl
SPARC	rs200777949	chr5	151667469	A	G	0.0022	-1.18	0.0855224	42.88	icl
OSMR	rs77326070	chr5	39039653	A	G	0.3449	-0.12	0.00873936	42.48	icl
PTHLH	rs11049365	chr12	28138401	A	C	0.2706	0.12	0.00877568	42.14	icl
TYRO3	chr15:41558846	chr15	41558846	TGCCGGCGGGGCGCCGGCGGGGCGCCGGCGGGGCGCCGGCGGGGC	!	0.0169	0.43	0.0316838	41.53	icl
PDGFRA	rs139236922	chr4	54272481	C	T	0.0105	0.52	0.0384928	41.16	icl
EPHB4	rs314366	chr7	100818887	G	A	0.4914	-0.11	0.00814476	41.14	icl
CFHR3	rs10922098	chr1	196695521	C	T	0.4001	0.11	0.00816632	40.93	icl
SELE	chr1:169735413	chr1	169735413	G	!	0.3261	0.12	0.0089712	40.38	icl
F2	rs3136516	chr11	46739206	G	A	0.4379	0.11	0.00822887	40.33	icl
NOTCH3	rs775743128	chr19	15215012	A	G	0.0007	-2.09	0.156489	40.26	icl
SARS2	rs7508539	chr19	38926800	G	A	0.3599	0.11	0.00827781	39.87	icl
ANXA1	rs7357731	chr9	73175019	G	A	0.026	0.34	0.025666	39.63	icl
TNFRSF21	rs6458555	chr6	47309833	A	G	0.3517	0.11	0.0083189	39.49	icl
ALCAM	rs77228368	chr3	105513153	G	C	0.0361	0.3	0.0227296	39.35	icl
S100A6	rs146161869	chr1	153535333	G	A	0.0151	-0.45	0.0341079	39.32	icl
SLPI	chr20:45283025	chr20	45283025	CTCTCCCTCACACACACACACACACACACACACACACAACACAAACACACACCAAAACACAAACACACACC	!	0.3853	-0.11	0.00836393	39.08	icl
ACAN	rs34949187	chr15	88843421	A	G	0.1638	-0.14	0.0106804	38.83	icl
DECR1	rs182522126	chr8	89957162	A	G	0.0042	-0.82	0.0627324	38.62	icl
SEMA3C	rs917191	chr7	80941555	G	C	0.4163	-0.11	0.00849305	37.94	icl
CLEC4G	rs202186298	chr19	7736499	C	!	0.0746	0.2	0.0155484	37.44	icl
PRSS8	rs759517246	chr16	31020836	A	!	0.0099	0.54	0.0420271	37.36	icl
HAPLN1	rs10039191	chr5	83723226	G	C	0.3347	0.11	0.00857894	37.21	icl
SERPINC1	rs757753543	chr1	173976500	T	C	0.0008	-1.84	0.143964	36.98	icl
RHOC	chr1:112519337	chr1	112519337	G	!	0.4941	-0.1	0.00782962	36.93	icl
ADAMTSL2	rs11534419	chr9	133523101	T	C	0.3929	0.11	0.00861258	36.93	icl
DAPP1	rs761822913	chr4	100139137	T	C	0.0035	-0.85	0.0666359	36.84	icl
MMP2	rs149432476	chr16	55319323	T	C	0.0006	2.36	0.185404	36.69	icl
CX3CL1	rs62037084	chr16	57379748	T	C	0.0048	0.74	0.0589913	35.67	icl
HGF	rs5745686,rs796107510	chr7	81729800	!	CA	0.2073	-0.13	0.0103633	35.67	icl
PKP2	rs9919823	chr12	32821677	C	T	0.0452	0.24	0.0191546	35.59	icl
XRCC4	rs7736592	chr5	83348245	A	G	0.1198	0.15	0.0119821	35.53	icl
RPS6KA1	rs11589734	chr1	26534508	G	A	0.4519	-0.1	0.00800563	35.38	icl
GLO1	rs777974212	chr6	38682871	G	A	0.0007	-1.93	0.155193	35.08	icl
OLR1	rs139391163,rs879784239,rs56968005	chr12	10162953	CTTTGTGTGTGTGTG	!	0.0789	-0.18	0.0146417	34.31	icl
ANGPTL4	rs116843064	chr19	8364439	A	G	0.0243	-0.32	0.026081	34.18	icl
SH3BGRL2	rs2812679	chr6	79616293	C	T	0.4541	-0.1	0.00816025	34.1	icl
EGFR	rs13244925	chr7	55124563	A	C	0.4168	0.1	0.00819779	33.8	icl
PPCS	rs2152315	chr1	42441912	G	A	0.358	-0.1	0.00826412	33.28	icl
AMBP	rs10982056	chr9	114073247	CCCTT	!	0.2752	-0.11	0.00911763	33.09	icl
TBCE	rs903347	chr1	235423298	C	T	0.3866	0.1	0.00833472	32.74	icl
JAG1	rs927357990	chr20	10530242	A	C	0.0005	2.56	0.214634	32.37	icl
IL2RB	rs228953	chr22	37135396	A	G	0.4752	0.1	0.00852648	31.34	icl
PLOD2	rs148118826	chr3	146106560	A	G	0.0034	-0.8	0.0694701	30.26	icl
CELA2A	rs78880003	chr1	15414434	T	C	0.0611	-0.2	0.0173705	30.25	icl
SCO2	rs74479613	chr22	50525476	T	C	0.0887	-0.16	0.0139422	30.06	icl
FGFR1	chr8:38466895	chr8	38466895	ACCCCCCCCCACA	!	0.3752	0.1	0.00873967	29.89	icl
ATF6	rs775002441	chr1	161912381	T	G	0.0007	-1.51	0.133207	29.36	icl
GPX1	chr3:50116205	chr3	50116205	GAGACTCA	!	0.0031	-0.84	0.0741284	29.34	icl
HSPA1A	rs6929057	chr6	32629228	C	A	0.304	0.1	0.00884213	29.23	icl
PGM1	rs61765292	chr1	63647788	G	A	0.1796	0.12	0.0107794	28.36	icl
STIM1	rs1869085	chr11	3883134	C	A	0.3255	-0.1	0.00899777	28.27	icl
CCDC80	rs3083372,rs398062697	chr3	112654969	GCC	G	0.3707	0.09	0.00816163	27.85	icl
ITGA2	rs181769	chr5	52981625	C	A	0.3151	0.09	0.0081647	27.83	icl
C3	rs2230199	chr19	6718376	C	G	0.2387	0.1	0.00913913	27.44	icl
NOTCH1	rs9411207	chr9	136514099	T	C	0.3216	0.1	0.00920967	27.04	icl
BGN	rs743641	chrX	153508696	T	A	0.0864	-0.14	0.0129211	26.93	icl
ALDH1A1	rs348452	chr9	72938469	T	C	0.2399	0.1	0.00924195	26.86	icl
CP	chr3:149182035	chr3	149182035	!	CTG	0.0035	0.69	0.0640196	26.66	icl
NTF3	chr12:5432002	chr12	5432002	!	CGGG	0.1191	-0.13	0.0120783	26.59	icl
S100A4	rs41265162	chr1	153547662	T	C	0.0446	0.21	0.0195652	26.45	icl
PRDX6	rs142289742	chr1	173468074	T	TA	0.1475	0.12	0.0112539	26.12	icl
SYK	rs75505307	chr9	90819332	T	C	0.1328	-0.13	0.0122065	26.06	icl
TIMP1	rs141512610	chrX	47586621	A	G	0.0004	-1.94	0.183455	25.71	icl
HTRA1	rs61871680	chr10	122310940	A	G	0.1954	0.11	0.010523	25.15	icl
CFP	rs2765815	chrX	47634335	A	G	0.2902	0.08	0.00773266	24.66	icl
ELMO1	rs7782999	chr7	37407090	T	A	0.1828	-0.1	0.00971356	24.43	icl
CD163	chr12:7574463	chr12	7574463	!	G	0.0589	-0.18	0.0176023	24.12	icl
UPP1	rs6950051	chr7	47990536	T	C	0.0698	0.16	0.0156738	24.04	icl
F9	rs440051	chrX	139562758	A	G	0.2022	0.1	0.00988746	23.62	icl
MASP1	chr3:187264475	chr3	187264475	!	TA	0.3732	-0.08	0.00793656	23.47	icl
NEU1	rs756193196	chr6	31862092	A	G	0.0005	-2.02	0.201167	23.3	icl
BDNF	rs10501089	chr11	27767312	T	C	0.0706	0.16	0.0159666	23.21	icl
IFIT3	rs10509571	chr10	89332801	A	T	0.2638	-0.09	0.00899755	23.13	icl
HEXIM1	rs4792858	chr17	45167333	C	A	0.3038	0.09	0.00907649	22.75	icl
LDHA	rs111294128	chr11	18390175	G	A	0.0275	-0.25	0.0252359	22.71	icl
GZMB	rs78564162	chr14	24689939	G	A	0.0655	0.16	0.0161773	22.64	icl
COMT	chr22:19961340	chr22	19961340	G	!	0.4265	0.08	0.00810567	22.55	icl
IL9	rs34989279,rs397699744	chr5	136182233	GAAA	!	0.2846	0.09	0.00921204	22.12	icl
VASN	rs746313383	chr16	4382567	A	G	0.0005	-1.85	0.190315	21.91	icl
IL7R	rs10058572	chr5	35880754	!	TTTTTGTTTGTTTGTTTGTTTGT	0.3465	0.08	0.00844004	20.89	icl
GLRX3	rs12248841	chr10	130146988	C	T	0.4182	-0.08	0.00844218	20.88	icl
PRKCA	rs61762372	chr17	66302564	A	G	0.3696	0.08	0.00845936	20.8	icl
IFNGR1	rs377227464	chr6	137206273	C	T	0.0038	-0.64	0.0677786	20.74	icl
VIM	rs796667	chr10	16904820	G	T	0.4296	0.08	0.00852033	20.52	icl
IGFBP1	rs3828998	chr7	45889209	C	T	0.3879	-0.08	0.008538	20.44	icl
GBP2	chr1:89042979	chr1	89042979	CTTCTCTCCTTCTCTC	!	0.1981	-0.1	0.0107367	20.21	icl
TG	chr8:133107140	chr8	133107140	CT	!	0.4902	-0.08	0.00860975	20.12	icl
DEFA5	rs7839771	chr8	7055504	T	C	0.0177	-0.3	0.0324842	19.89	icl
IL2RA	chr10:6053965	chr10	6053965	!	C	0.0616	0.15	0.0162944	19.77	icl
LDHB	rs74626198	chr12	21543317	C	T	0.0447	-0.18	0.0195637	19.75	icl
MAP2K1	rs60289963,rs71450114	chr15	66472303	CAAA	!	0.1398	0.11	0.0120041	19.6	icl
PDGFA	rs1204243698	chr7	592442	G	!	0.012	-0.36	0.0393717	19.52	icl
IL12RB1	rs429774	chr19	18075942	C	T	0.3049	-0.08	0.0087636	19.46	icl
ALB	rs149432908	chr4	73409403	T	A	0.0023	-0.72	0.0791322	19.34	icl
FBLN5	rs2430349	chr14	91882631	A	G	0.2672	0.08	0.00883875	19.15	icl
CDKN1B	rs111909987	chr12	12699174	G	C	0.0993	0.12	0.01337	18.85	icl
HK2	rs3732298	chr2	74891195	G	A	0.0198	0.26	0.0289765	18.84	icl
SIGLEC1	rs150358287	chr20	3706494	A	!	0.0118	-0.32	0.0358257	18.68	icl
PRKCB	chr16:23876582	chr16	23876582	GA	!	0.3148	0.08	0.00898981	18.55	icl
APP	rs439826	chr21	26156328	T	G	0.3171	0.08	0.00910292	18.12	icl
MDH1	rs35247066,rs72174827	chr2	63448440	!	ACACACACACACACACACACACACA	0.3099	0.08	0.00911904	18.06	icl
MYZAP	rs4774967	chr15	57563562	T	G	0.3458	0.07	0.00806053	17.72	icl
PF4	chr4:74003864	chr4	74003864	!	GATAAT	0.0256	-0.23	0.0265487	17.64	icl
TFRC	chr3:196075884	chr3	196075884	GGGGGGG	!	0.3049	-0.08	0.00925115	17.58	icl
CD86	rs560975501	chr3	122108695	G	A	0.0035	0.58	0.0672345	17.5	icl
FABP4	rs16909138	chr8	81453981	TT	!	0.1442	-0.1	0.0116099	17.45	icl
IL10RB	rs4455239	chr21	33281729	C	T	0.4347	0.07	0.00813441	17.42	icl
HDGF	rs11264535	chr1	156752632	C	G	0.2921	-0.08	0.00929932	17.41	icl
ICOSLG	rs56124762	chr21	44238591	G	A	0.254	-0.08	0.00931076	17.37	icl
MIF	rs2739338	chr22	23954943	T	C	0.4518	0.07	0.00815445	17.34	icl
GPC3	chrX:134090928	chrX	134090928	!	TTGTGTGTGTGTGTGTGTGT	0.1646	0.09	0.0105168	17.24	icl
WWOX	rs11545029	chr16	78386878	G	A	0.3826	0.07	0.00818989	17.2	icl
IRF3	rs10415576	chr19	49661133	C	T	0.3847	-0.07	0.0082232	17.07	icl
ATOX1	rs397740328,rs57227549	chr5	151842342	GACAAAAAAAAAAAAACT	!	0.3758	-0.07	0.00829107	16.81	icl
RCAN1	rs192726277	chr21	34560626	C	T	0.0125	0.3	0.0360302	16.38	icl
TPM4	rs8104011	chr19	16085954	A	G	0.019	-0.24	0.0289	16.3	icl
PLCG1	rs753381	chr20	41168825	T	C	0.4731	-0.07	0.00844586	16.24	icl
CD93	rs1000470607	chr20	23084967	T	C	0.0004	-1.63	0.196863	16.21	icl
EPO	rs221790	chr7	100680659	G	C	0.4104	-0.07	0.00848805	16.09	icl
MMP9	rs2250889	chr20	46013767	G	C	0.0466	0.17	0.0206969	15.97	icl
SERPINE1	chr7:101184007	chr7	101184007	GTGTGTGTATATATATAGAGAG	!	0.0882	0.12	0.0146441	15.9	icl
VAV1	rs36097961	chr19	6850756	T	C	0.0987	-0.11	0.0134465	15.85	icl
TIMP2	rs9894212	chr17	78865858	G	C	0.2268	-0.08	0.00979256	15.81	icl
RRAS2	chr11:14352674	chr11	14352674	AT	!	0.002	0.72	0.0897337	15.29	icl
MUSK	chr9:110649450	chr9	110649450	C	!	0.3948	-0.06	0.00750963	15.17	icl
IGFBP6	chr12:53111112	chr12	53111112	!	A	0.1092	-0.11	0.0138317	15.04	icl
FLT1	rs375425640	chr13	28468224	T	G	0.0018	0.84	0.106506	14.81	icl
CXCL8	rs776824140	chr4	72363829	C	T	0.0001	2.19	0.277777	14.8	icl
NFKB1	chr4:102563812	chr4	102563812	CTTAACTCTTTTTTTTTTTTTTTTTTTTA	!	0.3488	0.07	0.00891782	14.68	icl
PROS1	rs930814	chr3	94256084	C	G	0.0312	-0.18	0.0230849	14.5	icl
VAMP7	chrX:155930663	chrX	155930663	AATT	!	0.4356	-0.06	0.00772672	14.39	icl
ALDOA	rs752587498	chr16	30067543	A	G	0.0012	-1.06	0.136557	14.38	icl
CXCL9	chr4:76009621	chr4	76009621	!	ACCCCCCCA	0.217	-0.08	0.0103373	14.3	icl
PTP4A2	rs147197357	chr1	31866749	G	A	0.0066	-0.38	0.0495351	14.07	icl
SPHK2	rs443527	chr19	48613500	CGGG	!	0.2435	0.07	0.00916377	13.96	icl
G6PD	rs147967693	chrX	154410919	T	C	0.0724	-0.11	0.0146174	13.58	icl
TNFSF13B	rs113469631	chr13	108261424	G	T	0.0266	-0.19	0.0252785	13.55	icl
MAPRE1	rs20654	chr20	32830490	G	A	0.3116	-0.07	0.00936963	13.4	icl
SCT	rs780492636	chr11	658429	A	!	0.0015	0.73	0.0981908	13.28	icl
EFNB2	rs113216595	chr13	106637559	GGGCTC	G	0.1273	0.09	0.0121506	13.19	icl
CSK	chr15:74811484	chr15	74811484	ACCTCTCAAAAAAAAAAAAAAAG	!	0.279	0.07	0.00946216	13.16	icl
CRKL	rs117003805	chr22	20951558	G	A	0.009	-0.31	0.0430206	12.54	icl
THPO	rs535950824	chr3	184184677	A	G	0.0031	-0.52	0.072195	12.53	icl
NTS	rs752750259	chr12	85387855	A	C	0.0013	-0.86	0.120187	12.38	icl
LCN2	rs3814526	chr9	128148408	G	A	0.0394	-0.15	0.021028	12.31	icl
IRAK4	rs775432754	chr12	43725429	G	!	0.0451	0.14	0.0196611	12.27	icl
APOB	rs563290	chr2	21065354	G	A	0.1402	-0.09	0.0126393	12.27	icl
COLEC10	chr8:119126314	chr8	119126314	!	A	0.0149	-0.24	0.0338103	12.2	icl
FKBP14	rs746450465	chr7	30635781	G	A	0.0012	-0.79	0.111694	12.12	icl
COL3A1	rs72914144	chr2	189377017	T	C	0.183	0.08	0.0114091	11.93	icl
IL22	rs139977220	chr12	68267650	A	G	0.0523	0.13	0.0186427	11.81	icl
HSPA1B	rs72848261	chr6	32634013	C	G	0.3061	0.06	0.00867307	11.64	icl
GLB1	rs779023917	chr3	33058265	G	T	0.0052	-0.36	0.0522607	11.55	icl
ADH1B	rs1229984	chr4	99318162	T	C	0.0041	-0.43	0.0627215	11.45	icl
NPPA	rs145488887	chr1	11767739	C	T	0.0461	0.13	0.0190264	11.38	icl
F8	rs5945273	chrX	155013426	C	T	0.2272	-0.06	0.00882845	11.27	icl
IL20RA	rs1167852	chr6	137017711	A	T	0.2638	0.06	0.00885008	11.22	icl
LEP	rs774055408	chr7	128254624	A	C	0.0021	-0.65	0.0959701	11.2	icl
BCL10	rs1390357590,rs397860737	chr1	85323968	CAA	!	0.34	0.06	0.00893375	11.03	icl
CXCL13	chr4:77607718	chr4	77607718	G	A	0.0002	2	0.298539	10.98	icl
CCM2	rs6958168	chr7	44980215	G	T	0.1718	0.07	0.0104489	10.98	icl
TLL1	rs1903176	chr4	165742950	A	T	0.3621	-0.06	0.00898328	10.92	icl
CCT5	rs11557652	chr5	10256060	T	A	0.0339	-0.15	0.0224582	10.92	icl
TFPI2	rs62466701	chr7	93956351	C	T	0.0658	0.11	0.0165786	10.79	icl
HMGCS2	chr1:119775000	chr1	119775000	!	GAG	0.4303	-0.06	0.00905214	10.77	icl
HAMP	rs185716928	chr19	35351419	A	G	0.0014	-0.71	0.109442	10.36	icl
FGL2	rs74272944	chr7	77201923	AAT	!	0.1601	-0.07	0.0108541	10.25	icl
TFPI	rs116350534	chr2	187479035	G	T	0.0098	-0.27	0.0423968	10.02	icl
PSME1	rs3742500	chr14	24142769	T	G	0.2505	0.06	0.00950623	9.86	icl
TLR2	rs149780991	chr4	153773665	G	A	0.012	-0.22	0.0350346	9.77	icl
AK1	rs9919018	chr9	127880476	A	G	0.2443	-0.06	0.00959877	9.69	icl
MAPK8	rs1997365	chr10	48299932	C	A	0.2919	-0.06	0.00962649	9.64	icl
STAT1	rs568852475	chr2	191328808	G	A	0.0037	-0.43	0.0690698	9.62	icl
PTEN	rs117002784	chr10	88147290	T	C	0.0383	0.13	0.0209791	9.54	icl
GAPDH	rs112761846,rs746484871,rs869032644	chr12	6485519	!	GATTTATTTATTT	0.4709	0.05	0.00809736	9.48	icl
PARP1	chr1:226349525	chr1	226349525	CGGCTAATTTTTTTTTTTCT	!	0.1553	0.07	0.0113901	9.4	icl
PPP1R1A	rs10876568	chr12	54590778	C	G	0.1877	0.06	0.00976295	9.4	icl
B3GALT6	rs60252802	chr1	1231507	C	T	0.1451	-0.07	0.0114173	9.36	icl
CD4	rs61916271	chr12	6781356	A	G	0.2098	-0.06	0.00980384	9.33	icl
GPT	rs11337640,rs398010165,rs550030874	chr8	144490505	CA	!	0.4259	-0.05	0.00825441	9.16	icl
BTK	rs35354693,rs534812782	chrX	101327756	!	ATCTCA	0.3918	-0.05	0.00827977	9.11	icl
IL18BP	rs548617381	chr11	71700749	T	C	0.0044	-0.39	0.0648622	9.04	icl
HSPE1	rs768477167	chr2	197503236	G	A	0.0005	-0.96	0.159959	9.01	icl
FOXO3	rs3813498	chr6	108622962	C	T	0.1804	0.06	0.00999742	9.01	icl
LTA4H	chr12:96048159	chr12	96048159	!	C	0.491	0.05	0.00835202	8.97	icl
TMPO	rs779002417	chr12	98531705	C	A	0.0002	-1.49	0.252064	8.77	icl
SMAD1	rs34180190	chr4	145455828	G	A	0.4073	0.05	0.00846941	8.75	icl

## Sheet: ST4 muti cis-pQTL instrument
ST4: Muti cis-pQTL instruments of plasma proteins.
Protein	SNP	Chr	Pos	Effect allele	Other allele	Eaf	Beta	Se	nlog10p	Rs	Fs
CELSR2	rs12740374	chr1	109817590	T	G	0.22099	0.46018	0.0090776	559.846	0.0729124	289.77
IL6R	rs35504625	chr1	154627302	G	C	0.479271	0.31261	0.00764347	364.937	0.0487785	129.309
IL6R	rs4129267	chr1	154426264	T	C	0.404319	1.10524	0.00780922	4351.89	0.588411	28712.5
PCSK9	rs11591147	chr1	55039974	T	G	0.0176885	-1.15328	0.0277856	375.816	0.046221	116.076
CD4	rs73053728	chr12	6896546	G	A	0.302319	-0.359292	0.0080763	431.506	0.0544562	161.258
APOE	rs429358	chr19	45411941	C	T	0.15567	-1.01199	0.0103711	2069.64	0.269215	4236.53
TGFB1	rs73045269	chr19	41319286	T	C	0.171487	0.287976	0.00986667	186.544	0.0235653	30.1247
FN1	rs1250259	chr2	216300482	A	T	0.736506	0.447594	0.00847239	607.875	0.0777581	329.807
LPA	rs2292334	chr6	160437156	A	G	0.394746	0.310196	0.00784433	341.254	0.0459788	114.86
LPA	rs41272078	chr6	160589118	T	C	0.039348	0.492186	0.0197174	136.801	0.0183137	18.1901
LPA	rs1740420	chr6	160707913	C	T	0.0336263	-0.608823	0.0216258	173.653	0.02409	31.4818
LPA	rs143843429	chr6	160962047	G	A	0.015715	0.754557	0.0322783	120.131	0.0176136	16.8255
LPA	rs56393506	chr6	161089307	T	C	0.172142	0.761378	0.0103824	1169.75	0.165224	1521.61
APOA5	rs35120633	chr11	116784884	A	G	0.0538	1.26	0	1180.2	0.161635	953.883
AGER	rs2070600	chr6	32183666	T	C	0.04306	-0.744	0.02023	295.354	0.0456178	74.1479
SPARCL1	rs7681694	chr4	87541577	A	G	0.3902	0.55	0	1030.5	0.143956	752.454

## Sheet: ST5 lead cis-pQTL MR result
ST5: Lead cis-pQTL instrument MR result.
Protein	SNPs	Method	Beta	Se	Pvalue	Pass muti-instrument MR
PCSK9	1	Ration estimate	0.192996	0.0184841	1.60701e-25	Yes
LPA	1	Ration estimate	0.128661	0.012907	2.09677e-23	Yes
CELSR2	1	Ration estimate	-0.193586	0.0205164	3.88437e-21	Yes
IL6R	2	Ration estimate	-0.0391776	0.00562845	3.38713e-12	Yes
APOE	2	Ration estimate	-0.0577213	0.00947873	1.13217e-09	Yes
VAMP5	1	Ration estimate	0.579837	0.0967084	2.02576e-09	No
VAMP8	1	Ration estimate	-0.27377	0.0487611	1.97117e-08	No
AGER	2	Ration estimate	-0.108849	0.0196537	3.05367e-08	Yes
PDE5A	1	Ration estimate	-0.267002	0.050949	1.60074e-07	No
FN1	1	Ration estimate	-0.107781	0.0210913	3.21796e-07	Yes
CD4	2	Ration estimate	-0.117859	0.0232842	4.15394e-07	Yes
APOA5	1	Ration estimate	0.0586452	0.0123795	2.16609e-06	Yes
TGFB1	1	Ration estimate	0.147323	0.0324321	5.55868e-06	Yes
SPARCL1	2	Ration estimate	-0.0389234	0.00871119	7.88775e-06	Yes
CST1	2	Ration estimate	0.0470539	0.0121226	0.000103811
TIE1	1	Ration estimate	-0.162812	0.0423489	0.000120776
COMT	1	Ration estimate	-0.0643438	0.0173652	0.00021112
SUSD1	1	Ration estimate	-0.304963	0.0827889	0.000229945
FST	1	Ration estimate	0.202443	0.0553673	0.000255807
BMP6	1	Ration estimate	-0.208877	0.0574788	0.000279086
VIM	1	Ration estimate	0.371665	0.102347	0.000281865
STAT2	1	Ration estimate	-0.129531	0.0357236	0.000287915
ABO	1	Ration estimate	-0.0206366	0.00577555	0.000352776
EPHA2	1	Ration estimate	-0.220227	0.0627154	0.000445525
PPCS	1	Ration estimate	0.296813	0.0853774	0.000508038
C1S	1	Ration estimate	0.0524836	0.0152202	0.000564141
NPPA	1	Ration estimate	-0.351418	0.102075	0.000575864
PRSS22	1	Ration estimate	0.113524	0.0332011	0.000627845
GPNMB	1	Ration estimate	0.087755	0.025937	0.000715966
APOA1	1	Ration estimate	0.401507	0.121847	0.000983578
FGF5	1	Ration estimate	0.0397254	0.0121924	0.00112122
C1R	1	Ration estimate	0.0711486	0.0219575	0.0011941
ICAM3	1	Ration estimate	0.0828523	0.0259395	0.00140285
FABP2	1	Ration estimate	-0.11916	0.0373991	0.00144164
WNT9A	1	Ration estimate	0.193984	0.0608874	0.00144282
APOB	1	Ration estimate	-0.349011	0.109599	0.00145031
GNPDA1	1	Ration estimate	-0.244706	0.0769052	0.00146305
VNN2	2	Ration estimate	0.0259395	0.00816	0.00147858
PARP1	1	Ration estimate	-0.167884	0.0542355	0.00196509
HTRA1	1	Ration estimate	-0.244116	0.079102	0.00202803
CFI	2	Ration estimate	-0.0803989	0.026263	0.00220377
CD14	2	Ration estimate	-0.0648007	0.0211884	0.00222591
SEMA3C	1	Ration estimate	-0.215431	0.0708752	0.00236907
AAMDC	1	Ration estimate	0.0280021	0.00921962	0.00238766
MEP1B	1	Ration estimate	0.0216342	0.00723157	0.00277488
ACOX1	1	Ration estimate	0.344619	0.115477	0.00284214
FSTL3	1	Ration estimate	-0.26877	0.0906469	0.00302668
HSDL2	1	Ration estimate	0.0379496	0.0128141	0.003061
NPTXR	1	Ration estimate	-0.0270377	0.00915155	0.00313236
TOR1AIP1	1	Ration estimate	0.0321557	0.0109146	0.00321797
RECK	1	Ration estimate	-0.199207	0.0677796	0.00329232
TIMP2	2	Ration estimate	0.199025	0.0686881	0.00376131
LYVE1	2	Ration estimate	-0.0789379	0.0274426	0.00402144
ANGPTL1	1	Ration estimate	-0.0778545	0.0271794	0.00417716
PECR	1	Ration estimate	-0.0945362	0.0331207	0.00431323
NRP1	1	Ration estimate	-0.0732768	0.0262129	0.00518273
TCOF1	1	Ration estimate	-0.41395	0.149259	0.00554788
CSF2	1	Ration estimate	-0.0932061	0.0336902	0.005665
HYOU1	1	Ration estimate	0.127315	0.0460737	0.00572218
FAM20A	1	Ration estimate	0.0952109	0.0346532	0.00600445
GATM	1	Ration estimate	0.126468	0.0461786	0.00616891
LCN2	1	Ration estimate	-0.264443	0.096836	0.00631737
FGFR4	1	Ration estimate	-0.0217361	0.00807696	0.00712115
RNASET2	1	Ration estimate	-0.0511775	0.0190603	0.00725233
CDKN1B	1	Ration estimate	-0.270841	0.101477	0.00760833
MAPK9	1	Ration estimate	-0.179657	0.0681421	0.00837645
LGALS2	1	Ration estimate	0.10112	0.0386132	0.00882443
IGDCC4	1	Ration estimate	0.127667	0.0489327	0.00907976
ADAMTSL2	2	Ration estimate	-0.135948	0.0522036	0.0092093
EXTL1	1	Ration estimate	-0.0618087	0.0238086	0.00942967
ADGRG1	1	Ration estimate	-0.280723	0.108454	0.00964207
VTI1A	1	Ration estimate	-0.432389	0.167934	0.0100309
BOLA2_BOLA2B	1	Ration estimate	0.139419	0.0542043	0.0101083
SPON2	1	Ration estimate	0.0990506	0.0385636	0.010214
PGD	1	Ration estimate	-0.0558404	0.0217448	0.0102291
LHB	2	Ration estimate	0.0620039	0.0243204	0.010789
FGA	1	Ration estimate	-0.229298	0.0900387	0.0108761
RNF43	1	Ration estimate	-0.193362	0.0759628	0.0109127
MMP1	1	Ration estimate	-0.0455747	0.0179405	0.0110748
ARG1	1	Ration estimate	-0.097516	0.0384197	0.0111432
CHI3L1	2	Ration estimate	-0.0166459	0.00662718	0.0120132
MST1	1	Ration estimate	0.018526	0.00745385	0.0129399
TGOLN2	1	Ration estimate	0.0266896	0.0107787	0.0132809
CA1	2	Ration estimate	0.0954089	0.038551	0.0133283
IL36A	1	Ration estimate	0.370944	0.150327	0.0136029
CLEC12A	2	Ration estimate	0.0147466	0.0059789	0.0136466
C9	2	Ration estimate	0.114646	0.0465804	0.0138458
BCAT1	1	Ration estimate	-0.0796727	0.0324159	0.0139779
TYRO3	1	Ration estimate	-0.0315283	0.0128533	0.0141696
NTproBNP	1	Ration estimate	-0.0750971	0.0306324	0.0142239
NECTIN2	1	Ration estimate	0.103405	0.0424231	0.0147902
FABP6	1	Ration estimate	-0.142109	0.0586692	0.0154267
NPPB	1	Ration estimate	-0.105681	0.0437474	0.0157047
PTEN	1	Ration estimate	0.580627	0.240658	0.0158366
ADH1B	2	Ration estimate	-0.0664108	0.0276329	0.0162469
DSG2	2	Ration estimate	0.0649903	0.0270837	0.0164126
VSIG10L	1	Ration estimate	-0.0891415	0.0371501	0.0164178
CRIM1	1	Ration estimate	-0.137011	0.0575405	0.01726
CD274	2	Ration estimate	0.0491059	0.0206932	0.0176423
EVI5	1	Ration estimate	-0.146592	0.0619653	0.0179952
UBE2L6	1	Ration estimate	-0.0791084	0.0334756	0.0181196
FAS	2	Ration estimate	0.0518931	0.0220018	0.0183447
EFNB2	1	Ration estimate	0.313108	0.132921	0.0184933
C6	1	Ration estimate	0.151103	0.0643579	0.0188817
PRKG1	1	Ration estimate	-0.0973444	0.0414766	0.0189266
TFF3	1	Ration estimate	0.147786	0.0630461	0.019073
TSPAN15	1	Ration estimate	0.329622	0.140637	0.0190898
CELA3A	1	Ration estimate	0.090675	0.0386973	0.0191198
INHBB	1	Ration estimate	-0.0494886	0.0212143	0.0196591
FOLH1	1	Ration estimate	-0.244781	0.105028	0.0197729
LRP11	1	Ration estimate	0.030389	0.0130636	0.0200064
ENTPD6	1	Ration estimate	0.0320302	0.013779	0.0200952
COL6A3	1	Ration estimate	0.198151	0.0852689	0.0201342
MICB	1	Ration estimate	-0.0299715	0.0129182	0.020336
TNFRSF14	1	Ration estimate	0.155381	0.06716	0.0206899
ERMAP	1	Ration estimate	-0.196066	0.0849384	0.0209806
ATRN	1	Ration estimate	-0.0264577	0.0114993	0.0214028
SOD2	1	Ration estimate	-0.117685	0.0511649	0.0214415
PI16	1	Ration estimate	-0.0658141	0.0288002	0.0223011
IGHMBP2	1	Ration estimate	-0.22545	0.0987827	0.0224728
ANKMY2	1	Ration estimate	-0.224426	0.098654	0.0229133
ADM	1	Ration estimate	0.109376	0.0483542	0.0236987
AMY2A	1	Ration estimate	-0.0481477	0.0213655	0.0242259
RRM2B	2	Ration estimate	-0.101514	0.04509	0.0243628
PRDX1	1	Ration estimate	-0.330335	0.146733	0.0243689
LAMA4	1	Ration estimate	-0.10339	0.0463666	0.0257585
MET	2	Ration estimate	-0.0846461	0.0379881	0.0258652
MMP9	2	Ration estimate	-0.1013	0.0457742	0.0268947
BLMH	1	Ration estimate	0.0308802	0.0139754	0.0271318
BOC	2	Ration estimate	0.0552	0.0249978	0.0272305
APCS	2	Ration estimate	-0.0621247	0.0281604	0.0273769
CTSL	1	Ration estimate	-0.114897	0.052093	0.0274107
SIRPA	1	Ration estimate	-0.0141587	0.00647682	0.0288118
ATP6V1G2	1	Ration estimate	-0.140356	0.0647076	0.0300761
PRAP1	1	Ration estimate	0.0706335	0.0325839	0.0301784
TGFBI	1	Ration estimate	0.030714	0.0141712	0.0302075
EFNA5	1	Ration estimate	-0.140292	0.0650941	0.0311451
VSTM2L	1	Ration estimate	-0.154845	0.0723033	0.032225
RHOC	2	Ration estimate	-0.194516	0.0908874	0.03234
PLTP	2	Ration estimate	0.0302388	0.0141378	0.0324464
ANPEP	1	Ration estimate	0.0583527	0.0274985	0.0338352
GDF15	2	Ration estimate	0.0363946	0.0171575	0.0339048
ARHGAP45	1	Ration estimate	0.2299	0.108717	0.0344585
GFAP	1	Ration estimate	0.230394	0.109054	0.0346299
GM2A	1	Ration estimate	0.0246723	0.0116879	0.0347786
PDGFRA	1	Ration estimate	-0.0585521	0.0278977	0.0358336
SPRY2	1	Ration estimate	-0.206607	0.09845	0.0358528
PGLYRP2	1	Ration estimate	-0.0173116	0.00827429	0.036419
F11	1	Ration estimate	0.0422125	0.0202413	0.0370273
THSD1	2	Ration estimate	-0.0425833	0.0204519	0.0373311
IL9	1	Ration estimate	0.19646	0.0945064	0.0376357
EFEMP1	1	Ration estimate	0.0844538	0.0406733	0.0378575
EPHA4	1	Ration estimate	-0.114521	0.0551709	0.0379166
BAG3	1	Ration estimate	0.244134	0.117836	0.0382826
AZGP1	1	Ration estimate	-0.0697487	0.033788	0.0389888
SCPEP1	2	Ration estimate	-0.04797	0.0232569	0.0391494
MPO	2	Ration estimate	0.0531421	0.0257848	0.0393047
FSHB	1	Ration estimate	0.144278	0.0700955	0.0395606
TFF2	1	Ration estimate	-0.134573	0.0653894	0.0395877
TYMP	1	Ration estimate	0.0910034	0.0444014	0.0404073
OLFM4	1	Ration estimate	0.0198605	0.00969859	0.0405827
NQO1	1	Ration estimate	-0.0232805	0.0114379	0.0418126
CD83	1	Ration estimate	0.0958914	0.0471512	0.0419818
CPA1	1	Ration estimate	-0.0997503	0.0490669	0.0420582
BTD	1	Ration estimate	-0.0218732	0.0107721	0.0423011
A2ML1	1	Ration estimate	0.0865842	0.0427054	0.0426139
TNFRSF13B	1	Ration estimate	0.149114	0.0738616	0.043505
HLA-E	1	Ration estimate	-0.0518414	0.0257181	0.0438259
ENPP5	1	Ration estimate	-0.0220414	0.0109714	0.0445377
CLEC3B	1	Ration estimate	-0.0705601	0.0351482	0.0446961
IL36G	1	Ration estimate	0.273053	0.136366	0.0452461
FCAR	1	Ration estimate	0.0200013	0.0100138	0.0457855
IGF2R	2	Ration estimate	-0.029277	0.0147215	0.0467323
PACS2	1	Ration estimate	0.0898754	0.04521	0.0468169
APOA4	2	Ration estimate	-0.0841333	0.0423259	0.0468396
IL1RN	1	Ration estimate	-0.0767083	0.0386371	0.0471051
ACY3	1	Ration estimate	-0.0650483	0.0328358	0.0475889
COCH	1	Ration estimate	0.0491584	0.0248759	0.0481386
SIGLEC6	2	Ration estimate	-0.0232369	0.0118006	0.0489391
PRDX6	2	Ration estimate	0.102489	0.052262	0.0498712
KIF1C	1	Ration estimate	0.467526	0.238711	0.0501661
CSF3R	1	Ration estimate	-0.0284093	0.0145622	0.051069
CEP170	1	Ration estimate	-0.225183	0.115683	0.0515885
TINAGL1	2	Ration estimate	0.150092	0.0772762	0.0521038
ALCAM	1	Ration estimate	-0.131703	0.0678728	0.0523261
HEG1	1	Ration estimate	-0.141155	0.0727911	0.0524791
COLEC12	1	Ration estimate	0.171137	0.0890728	0.0546919
CRISP3	1	Ration estimate	0.0259457	0.0135264	0.0550925
TIRAP	1	Ration estimate	-0.0703746	0.0367002	0.0551674
CLEC10A	1	Ration estimate	-0.0278578	0.0145805	0.0560532
THBS4	1	Ration estimate	0.0644901	0.0337606	0.0561055
CXCL14	2	Ration estimate	-0.206393	0.108179	0.0564061
MAP2K1	2	Ration estimate	0.334132	0.175189	0.0564859
PROCR	1	Ration estimate	-0.0294901	0.0155335	0.0576331
GSN	1	Ration estimate	0.272538	0.143644	0.0577871
RPS6KA1	1	Ration estimate	-0.145922	0.0770619	0.0582823
QPCT	2	Ration estimate	0.0328724	0.0173732	0.0584731
RBP4	1	Ration estimate	-0.0821189	0.043431	0.0586522
CD86	2	Ration estimate	-0.231335	0.122851	0.059694
CCL24	1	Ration estimate	0.0203614	0.0108264	0.0600104
APOF	1	Ration estimate	0.0905132	0.0482018	0.0604089
S100A4	2	Ration estimate	0.0856081	0.0458372	0.0618103
FCRL3	2	Ration estimate	-0.0129686	0.00696288	0.0625287
EHD3	1	Ration estimate	-0.0835854	0.0448796	0.0625419
ANGPTL4	2	Ration estimate	0.0479578	0.0258827	0.0638982
KLK7	1	Ration estimate	-0.0329784	0.0178791	0.0651073
BLNK	1	Ration estimate	0.217724	0.118614	0.0664201
SERPINI1	1	Ration estimate	0.03672	0.020075	0.0673777
KIT	1	Ration estimate	0.246445	0.135488	0.0689207
C1QL2	1	Ration estimate	0.0537385	0.0295967	0.0694169
ENAH	1	Ration estimate	-0.137392	0.0757376	0.0696703
CLIP2	1	Ration estimate	0.101806	0.056394	0.0710334
LTBR	1	Ration estimate	-0.0489569	0.0271403	0.0712556
IGFBP3	2	Ration estimate	0.0248718	0.013789	0.071271
PLCG1	1	Ration estimate	-0.201096	0.111491	0.0712781
C1QTNF9	1	Ration estimate	-0.0158045	0.00880302	0.0725989
KYNU	1	Ration estimate	0.0584815	0.0327014	0.0737195
AOC3	1	Ration estimate	0.0309931	0.0173421	0.0739113
TNC	2	Ration estimate	-0.0153476	0.00863688	0.0755705
RCAN1	1	Ration estimate	0.245194	0.138193	0.0760153
NRTN	1	Ration estimate	-0.240011	0.135591	0.0767092
BPIFB1	1	Ration estimate	-0.032474	0.0183846	0.0773342
FKBP1B	1	Ration estimate	-0.0729958	0.0413501	0.0775112
SMAD1	1	Ration estimate	-0.27506	0.156022	0.0779074
GLB1	1	Ration estimate	0.0608861	0.0345387	0.0779278
FLT4	1	Ration estimate	-0.0464258	0.0263957	0.0786051
TG	1	Ration estimate	0.183654	0.104551	0.0789866
ST13	1	Ration estimate	-0.254361	0.145005	0.079404
PLXNB2	1	Ration estimate	0.0190712	0.0108873	0.0798252
IGF1R	2	Ration estimate	0.0810516	0.0465389	0.0815804
COMP	1	Ration estimate	-0.0746954	0.0429223	0.0818155
APOH	1	Ration estimate	-0.0466251	0.0268466	0.082436
SPRED2	1	Ration estimate	0.192895	0.111352	0.0832213
APOC1	1	Ration estimate	0.0396961	0.0230006	0.0843711
F2	2	Ration estimate	-0.0870312	0.0505816	0.0853217
TIMD4	1	Ration estimate	-0.0604976	0.0352177	0.0858295
PF4	1	Ration estimate	-0.178003	0.103845	0.0865083
EIF2AK3	1	Ration estimate	-0.110883	0.0650992	0.0885146
MFAP4	1	Ration estimate	0.0663132	0.038995	0.0890262
FUCA1	1	Ration estimate	-0.0348408	0.0205335	0.0897381
ECM1	1	Ration estimate	-0.0195692	0.0115633	0.0905775
PAPPA	1	Ration estimate	0.192014	0.113493	0.0906729
MPHOSPH8	1	Ration estimate	-0.372834	0.220613	0.0910303
PIK3AP1	1	Ration estimate	-0.0699092	0.0413689	0.0910477
COLEC11	1	Ration estimate	-0.0160377	0.0094962	0.0912478
CEMIP2	1	Ration estimate	0.0890457	0.0528982	0.0923092
ADD1	1	Ration estimate	0.0950728	0.056576	0.0928712
IL17RB	1	Ration estimate	-0.0167532	0.00997557	0.0930699
TYRP1	1	Ration estimate	0.169377	0.101091	0.0938382
SSC4D	1	Ration estimate	0.0470765	0.0281074	0.0939584
TCL1A	1	Ration estimate	0.0424222	0.0253305	0.0939842
MMP3	1	Ration estimate	0.0272648	0.0162981	0.0943497
CST6	1	Ration estimate	-0.0687079	0.0415332	0.098069
EPHA1	1	Ration estimate	-0.06981	0.0423115	0.0989626
THBD	1	Ration estimate	0.0703695	0.042684	0.0992262
IGFBP6	1	Ration estimate	-0.132736	0.0806628	0.0998521
CD40	1	Ration estimate	-0.0334428	0.0204065	0.101248
SERPING1	2	Ration estimate	0.0192624	0.0117621	0.101491
NFKB1	1	Ration estimate	0.110521	0.0676722	0.102431
NPL	1	Ration estimate	0.118509	0.0728279	0.103683
PINLYP	1	Ration estimate	-0.0164093	0.0101091	0.104543
ITPA	1	Ration estimate	-0.0221258	0.0136436	0.104867
ITGB2	1	Ration estimate	-0.104082	0.0642067	0.105007
HAMP	1	Ration estimate	-0.121858	0.0753052	0.105622
CD22	1	Ration estimate	-0.0487923	0.0301885	0.10604
IRAK4	1	Ration estimate	0.119511	0.0739795	0.10621
BTN2A1	1	Ration estimate	0.0613363	0.0379808	0.106326
NTF3	1	Ration estimate	-0.100829	0.0624684	0.106511
MYZAP	1	Ration estimate	0.197834	0.12281	0.107203
PAM	2	Ration estimate	0.0181543	0.0112997	0.108137
SORD	2	Ration estimate	0.0499446	0.0311965	0.109384
STAT3	1	Ration estimate	0.084138	0.0527939	0.111001
VWF	2	Ration estimate	0.0423666	0.0266143	0.111413
CCT5	1	Ration estimate	0.249351	0.157175	0.112636
MFAP5	1	Ration estimate	-0.0824967	0.052071	0.113123
ANGPT2	1	Ration estimate	-0.0804081	0.0507575	0.113157
ESM1	1	Ration estimate	-0.07478	0.0472411	0.113434
F5	1	Ration estimate	0.0471523	0.0297892	0.113452
TNFRSF1B	2	Ration estimate	-0.0756553	0.0479148	0.114346
ACP1	1	Ration estimate	0.0330534	0.0211386	0.1179
RNASE3	1	Ration estimate	0.06174	0.0395284	0.118308
NHLRC3	1	Ration estimate	-0.135711	0.0872114	0.119679
CXCL13	1	Ration estimate	0.220098	0.141587	0.120063
RPL14	1	Ration estimate	-0.220306	0.141932	0.120615
PLA2G1B	1	Ration estimate	-0.208883	0.134644	0.120813
DKK1	1	Ration estimate	-0.117102	0.0755913	0.121345
PCDH17	1	Ration estimate	0.0361604	0.0233622	0.121667
FKBP5	1	Ration estimate	0.0644095	0.0417617	0.122998
SOD3	1	Ration estimate	0.0206723	0.0134128	0.12326
LAMP1	1	Ration estimate	-0.18961	0.123083	0.123437
ELN	1	Ration estimate	0.183923	0.119426	0.123548
PVR	1	Ration estimate	0.0181365	0.0117935	0.124087
PAG1	1	Ration estimate	-0.168854	0.110139	0.12525
NTN1	1	Ration estimate	0.0333309	0.0217945	0.126184
IL2RA	1	Ration estimate	-0.0247816	0.0162266	0.126707
SNED1	1	Ration estimate	-0.0938973	0.06198	0.129782
MGMT	1	Ration estimate	-0.0285787	0.018895	0.130406
SOST	1	Ration estimate	0.216736	0.14345	0.130821
HCG22	1	Ration estimate	0.0302695	0.0200726	0.131554
SDC4	1	Ration estimate	0.051708	0.0344936	0.133858
SELE	1	Ration estimate	-0.129325	0.0863474	0.134205
LTBP2	1	Ration estimate	0.121114	0.0809326	0.134529
PRG2	1	Ration estimate	-0.150532	0.100839	0.135488
TLR1	1	Ration estimate	0.0319174	0.0214436	0.136636
DKK3	1	Ration estimate	0.0323156	0.0217153	0.136713
STX7	1	Ration estimate	0.0194594	0.0130798	0.136818
SLMAP	1	Ration estimate	-0.176878	0.119317	0.138228
SAMD9L	1	Ration estimate	-0.0511929	0.0345644	0.138583
SERPINA3	1	Ration estimate	0.0362634	0.0245195	0.139151
MCFD2	1	Ration estimate	0.0851681	0.057716	0.140041
AGT	2	Ration estimate	0.0194754	0.0132156	0.14057
PSMB4	1	Ration estimate	0.0248633	0.0168931	0.141075
BPIFA2	1	Ration estimate	0.0812021	0.055333	0.142235
SERPINE1	1	Ration estimate	-0.123533	0.0845305	0.143904
CPB2	1	Ration estimate	0.0212097	0.0145636	0.145297
M6PR	1	Ration estimate	0.0620209	0.0426544	0.145937
SERPINF2	1	Ration estimate	-0.0688957	0.047478	0.14675
IDUA	1	Ration estimate	-0.0231567	0.015963	0.146877
RILPL2	1	Ration estimate	-0.209306	0.144475	0.147412
HSPA2	1	Ration estimate	0.140008	0.0967649	0.147929
A1BG	1	Ration estimate	-0.0517382	0.0357822	0.1482
RPA2	1	Ration estimate	-0.139602	0.0970861	0.150457
LY9	1	Ration estimate	-0.0204213	0.0142385	0.151505
COL4A1	1	Ration estimate	-0.0669851	0.046869	0.152948
FOXO3	1	Ration estimate	0.219323	0.153616	0.153367
C7	1	Ration estimate	0.0133068	0.00934606	0.154507
TNFRSF1A	1	Ration estimate	-0.170757	0.120164	0.155308
FABP1	1	Ration estimate	0.0462082	0.0325175	0.155309
SELP	1	Ration estimate	-0.0415382	0.0292376	0.155401
GMFG	1	Ration estimate	0.167028	0.117654	0.155708
P4HB	1	Ration estimate	0.175092	0.1234	0.155928
KLK3	1	Ration estimate	-0.207738	0.146737	0.15686
REN	1	Ration estimate	0.0405098	0.028617	0.156897
CCL7	1	Ration estimate	0.105884	0.0748306	0.157074
RABGAP1L	1	Ration estimate	0.15536	0.110317	0.159038
F3	1	Ration estimate	-0.0597356	0.0425477	0.160328
GDNF	1	Ration estimate	-0.051522	0.0367207	0.160593
ECE1	1	Ration estimate	-0.199104	0.142034	0.160974
CFHR2	2	Ration estimate	0.0113574	0.00812101	0.161957
IL10RB	2	Ration estimate	0.02	0.014346	0.163284
TSPAN1	1	Ration estimate	-0.245389	0.176329	0.164029
CDKN1A	1	Ration estimate	0.0878491	0.063156	0.16423
GHRL	1	Ration estimate	0.0247371	0.0178464	0.165712
IL18	1	Ration estimate	-0.0363785	0.0262932	0.16649
AMN	1	Ration estimate	0.0145496	0.0105231	0.166777
KNG1	1	Ration estimate	-0.0309319	0.0224071	0.167446
CCL2	1	Ration estimate	-0.191142	0.138581	0.167808
PADI2	1	Ration estimate	-0.0875373	0.0634872	0.167951
TREH	1	Ration estimate	-0.0128128	0.00929764	0.16818
B3GNT7	1	Ration estimate	0.0151801	0.0110402	0.169136
CSPG4	1	Ration estimate	-0.0960257	0.0698472	0.169194
MYOM3	1	Ration estimate	0.139583	0.101535	0.169216
S100A11	1	Ration estimate	-0.0739153	0.0538756	0.170075
SLC39A5	1	Ration estimate	-0.0674546	0.0492232	0.170568
SMAD3	1	Ration estimate	-0.0483575	0.035329	0.171069
TALDO1	2	Ration estimate	-0.0880841	0.0645914	0.172658
HEBP1	1	Ration estimate	-0.110062	0.0809693	0.174049
IL18BP	2	Ration estimate	-0.0722331	0.0533163	0.17548
IL19	1	Ration estimate	0.0330287	0.0243885	0.175648
ADA2	1	Ration estimate	-0.0522473	0.0386573	0.176519
IL31RA	1	Ration estimate	-0.0180537	0.0134008	0.177911
CCL27	1	Ration estimate	-0.0500495	0.0372795	0.179419
AGRP	2	Ration estimate	-0.0511262	0.0383231	0.182176
NCAM1	2	Ration estimate	-0.0282552	0.0211924	0.182442
MIF	1	Ration estimate	0.0970167	0.0730006	0.183853
ACHE	1	Ration estimate	0.0325984	0.024623	0.185537
PM20D1	1	Ration estimate	0.013062	0.00987057	0.185728
UROD	1	Ration estimate	0.024667	0.018646	0.185865
IGFBP7	1	Ration estimate	0.0295023	0.0223317	0.18647
CD69	1	Ration estimate	0.187587	0.142082	0.186744
CD6	1	Ration estimate	0.0145771	0.0110515	0.187162
PRRT3	1	Ration estimate	-0.0640615	0.0485934	0.187398
REG3A	1	Ration estimate	-0.0707385	0.0537171	0.187882
KRT19	1	Ration estimate	-0.071785	0.0546379	0.188903
KLRD1	1	Ration estimate	0.0245536	0.0187165	0.189564
PTPRZ1	1	Ration estimate	-0.0601475	0.0458588	0.189661
SFTPD	2	Ration estimate	0.0111927	0.00855011	0.190511
SLAMF7	1	Ration estimate	-0.0171793	0.0131774	0.192337
HYAL1	1	Ration estimate	-0.0376329	0.0289376	0.193434
PLAT	1	Ration estimate	-0.19689	0.15158	0.193972
SORT1	1	Ration estimate	0.0646316	0.0499	0.195243
AXL	1	Ration estimate	-0.0593238	0.0458262	0.195479
DECR1	2	Ration estimate	-0.122671	0.0947638	0.195495
CANT1	1	Ration estimate	0.0786866	0.0608229	0.195769
AMBP	2	Ration estimate	0.0885827	0.0685743	0.196434
CD48	1	Ration estimate	0.0190217	0.0147762	0.197981
FADD	1	Ration estimate	0.124843	0.0970007	0.198082
TEK	1	Ration estimate	0.0271757	0.021134	0.198486
AMY1A_AMY1B_AMY1C	1	Ration estimate	-0.0321015	0.0249754	0.198678
NT5C3A	1	Ration estimate	-0.0981562	0.076405	0.198903
GRN	1	Ration estimate	0.0416009	0.0323863	0.198959
SEMA7A	1	Ration estimate	-0.0809496	0.0632306	0.200465
UMOD	2	Ration estimate	0.0121111	0.00946844	0.200862
AKR7L	1	Ration estimate	-0.0639048	0.0499863	0.201091
MASP1	1	Ration estimate	-0.049026	0.0385489	0.203449
PIP	1	Ration estimate	0.0227065	0.0178622	0.203655
LACTB2	1	Ration estimate	-0.0866452	0.068355	0.204949
ROR1	1	Ration estimate	0.0270691	0.0213645	0.20515
SHH	1	Ration estimate	-0.171965	0.136123	0.206482
ITIH4	1	Ration estimate	0.0402008	0.0319355	0.208098
ADA	1	Ration estimate	0.018271	0.0145269	0.208488
CCL14	2	Ration estimate	0.0131197	0.0104457	0.209117
IL2RB	1	Ration estimate	0.0966645	0.0771691	0.21034
PKP2	1	Ration estimate	0.0857088	0.0685346	0.211084
CCER2	1	Ration estimate	-0.0323207	0.0258561	0.211292
SARG	1	Ration estimate	-0.135532	0.108696	0.212438
FCRL1	1	Ration estimate	-0.0270171	0.0217278	0.213706
ADAMTS16	1	Ration estimate	-0.0828453	0.066669	0.214002
SMPDL3A	1	Ration estimate	-0.0122256	0.009851	0.214586
NIT1	1	Ration estimate	-0.073974	0.0596951	0.215272
MANSC4	1	Ration estimate	-0.0125721	0.0101602	0.215944
CRTAC1	1	Ration estimate	0.0167266	0.0135261	0.21623
MANF	1	Ration estimate	-0.143667	0.116204	0.216333
UST	1	Ration estimate	-0.0348211	0.0281947	0.216823
IL22	1	Ration estimate	0.207441	0.168019	0.21697
CCL18	1	Ration estimate	0.0185492	0.0150248	0.216989
EPPK1	1	Ration estimate	-0.0256975	0.0208277	0.217274
CRYZL1	1	Ration estimate	0.0912828	0.0740473	0.217664
ASPN	1	Ration estimate	0.0409881	0.0332966	0.218323
TNFAIP8L2	1	Ration estimate	-0.165972	0.134906	0.218592
CD160	1	Ration estimate	-0.0245164	0.0199428	0.218947
FIS1	1	Ration estimate	0.0576491	0.0469493	0.219484
TXNRD1	1	Ration estimate	0.0741569	0.0604082	0.219599
TNFRSF8	1	Ration estimate	0.062563	0.0510671	0.220532
PTGES2	1	Ration estimate	-0.159497	0.130251	0.220751
POMC	1	Ration estimate	-0.120446	0.0984588	0.22121
CFD	1	Ration estimate	0.0694368	0.0569446	0.222702
ZBTB16	1	Ration estimate	-0.0328403	0.0269326	0.222712
HCLS1	1	Ration estimate	0.12135	0.0997582	0.223818
PYDC1	1	Ration estimate	-0.031354	0.0258499	0.225159
BPIFB2	1	Ration estimate	-0.0376621	0.0311306	0.226353
ITIH1	1	Ration estimate	-0.0684272	0.0565682	0.226416
C1RL	1	Ration estimate	0.0229312	0.0189729	0.226807
CD163	1	Ration estimate	0.0833087	0.0694014	0.229988
MARCO	1	Ration estimate	-0.036291	0.0302875	0.230833
TFRC	1	Ration estimate	0.0175133	0.0146527	0.232
PFKM	1	Ration estimate	-0.062948	0.0526995	0.232294
AREG	1	Ration estimate	-0.0646617	0.0542849	0.233593
ECHDC3	1	Ration estimate	-0.0219808	0.0184546	0.233625
SERPINF1	1	Ration estimate	-0.0327452	0.0275335	0.234327
ISG15	1	Ration estimate	0.0296031	0.0249013	0.234511
SCARF1	1	Ration estimate	0.0249781	0.0210359	0.23507
MAD1L1	1	Ration estimate	-0.126732	0.106848	0.235587
SCRN1	1	Ration estimate	0.105154	0.0888523	0.236623
GHR	2	Ration estimate	-0.0144369	0.0122238	0.237583
TPK1	1	Ration estimate	-0.0289193	0.0244888	0.237636
VEGFA	1	Ration estimate	-0.0132126	0.011206	0.238375
PSMB1	1	Ration estimate	0.0293782	0.0249831	0.239626
SCGB3A1	1	Ration estimate	0.0811044	0.0690145	0.239923
PENK	1	Ration estimate	0.0300531	0.0256765	0.24182
CHL1	2	Ration estimate	0.0267169	0.022839	0.242083
GLRX	1	Ration estimate	0.0236355	0.0202478	0.243086
PNLIPRP2	1	Ration estimate	0.00821544	0.00704158	0.24333
IFNGR1	1	Ration estimate	0.0524794	0.0450011	0.243541
ATP5IF1	1	Ration estimate	-0.0852011	0.0732476	0.244751
SIGLEC7	1	Ration estimate	0.0285433	0.0245531	0.245028
KITLG	1	Ration estimate	0.175479	0.151188	0.245778
IDH1	1	Ration estimate	-0.0233071	0.020089	0.24597
NXPH3	1	Ration estimate	0.0577832	0.0498543	0.246439
CDH17	1	Ration estimate	0.0342657	0.0297057	0.248703
DDT	1	Ration estimate	0.0474387	0.0411659	0.249165
SCGB3A2	1	Ration estimate	0.0463166	0.0402134	0.249415
RANBP1	1	Ration estimate	0.155107	0.134706	0.249549
SOD1	1	Ration estimate	-0.11924	0.103703	0.250219
CCN1	1	Ration estimate	-0.0920078	0.0801693	0.251106
IL16	1	Ration estimate	-0.020269	0.0176966	0.252061
SCG3	1	Ration estimate	-0.0177886	0.0155766	0.253452
XRCC4	2	Ration estimate	-0.0617301	0.0541186	0.254018
DNPH1	1	Ration estimate	-0.0340267	0.0298975	0.255074
HBZ	1	Ration estimate	-0.00894383	0.0078649	0.255462
MECR	1	Ration estimate	-0.140614	0.123664	0.255511
DAPP1	1	Ration estimate	0.0876368	0.0770744	0.255521
GMPR	1	Ration estimate	-0.0344539	0.0304376	0.257655
CALCOCO2	1	Ration estimate	-0.154131	0.136742	0.259673
CCN2	1	Ration estimate	0.0277805	0.02467	0.26013
RLN2	1	Ration estimate	0.0700718	0.0623034	0.260722
IGLL1	1	Ration estimate	0.0320922	0.0286362	0.262421
GAA	1	Ration estimate	0.176228	0.157265	0.262465
CD276	1	Ration estimate	-0.00980874	0.00875585	0.262608
OXT	1	Ration estimate	0.0150293	0.0134668	0.264413
PRDX3	1	Ration estimate	0.142707	0.128804	0.267888
CFH	2	Ration estimate	-0.0245222	0.0222294	0.269966
ENPP6	1	Ration estimate	0.0284457	0.025872	0.27156
TFPI	2	Ration estimate	-0.0260761	0.0237258	0.271741
LY75	1	Ration estimate	-0.00932751	0.00849578	0.272249
COL1A1	1	Ration estimate	0.0781957	0.0713898	0.27337
DCTPP1	1	Ration estimate	0.170759	0.156373	0.274835
THOP1	1	Ration estimate	-0.0322518	0.0296778	0.277155
CLEC4D	1	Ration estimate	0.016204	0.0149474	0.278333
ITGB6	1	Ration estimate	-0.0310755	0.0287317	0.279441
BCL2L15	1	Ration estimate	0.0512968	0.0474644	0.279812
SPINK5	2	Ration estimate	0.0201812	0.0187001	0.280496
GLO1	1	Ration estimate	0.0259338	0.0241613	0.283108
DNAJB6	1	Ration estimate	0.0438644	0.0408956	0.283452
HK2	1	Ration estimate	-0.164308	0.153255	0.283665
PLEK	1	Ration estimate	0.12028	0.112531	0.285131
PDGFD	1	Ration estimate	-0.024637	0.0230609	0.285366
LDHA	1	Ration estimate	0.156793	0.147005	0.28616
TAPBP	1	Ration estimate	0.0430076	0.0403958	0.287032
CX3CL1	1	Ration estimate	-0.0747428	0.0706199	0.289881
AK2	1	Ration estimate	0.25515	0.241105	0.28994
FGL1	1	Ration estimate	0.0133717	0.0126372	0.289998
PER3	1	Ration estimate	0.0220947	0.0209136	0.29075
CPXM2	1	Ration estimate	0.0171435	0.0162486	0.291392
PILRB	1	Ration estimate	-0.00763388	0.00726898	0.293627
CRH	1	Ration estimate	0.0219996	0.0209782	0.294322
GSTP1	2	Ration estimate	-0.0343102	0.0327893	0.295385
THY1	1	Ration estimate	0.0247385	0.0236798	0.296157
CLEC5A	1	Ration estimate	-0.0298156	0.0286158	0.297444
HAVCR1	2	Ration estimate	-0.013991	0.0134382	0.297814
F13B	2	Ration estimate	0.0137341	0.0132318	0.299287
CDH6	1	Ration estimate	0.0156185	0.0150891	0.300628
UPB1	1	Ration estimate	-0.115038	0.111303	0.301343
IGLC2	1	Ration estimate	-0.0451672	0.0437233	0.301592
ALDH1A1	1	Ration estimate	-0.0942534	0.0913637	0.302246
CCL5	2	Ration estimate	-0.0308277	0.0298866	0.302312
VIT	1	Ration estimate	0.0185805	0.018017	0.302411
CHIT1	1	Ration estimate	0.00938429	0.00910146	0.302506
LTF	1	Ration estimate	0.0571574	0.0555291	0.303328
EIF5	1	Ration estimate	-0.112562	0.109992	0.306134
CXCL16	1	Ration estimate	-0.0416137	0.0406824	0.306359
LDHB	1	Ration estimate	0.107054	0.104689	0.306501
DTYMK	1	Ration estimate	0.152101	0.148891	0.306988
REG1B	1	Ration estimate	0.0232803	0.022831	0.30788
NCF2	1	Ration estimate	0.0920873	0.0904659	0.308714
CD59	2	Ration estimate	-0.0265115	0.0260584	0.308969
TFPI2	2	Ration estimate	0.0537058	0.0527924	0.30901
CD244	1	Ration estimate	0.0395642	0.0393951	0.315238
CASP3	1	Ration estimate	0.0670851	0.0668869	0.315878
IGFBP2	1	Ration estimate	0.119318	0.119327	0.317349
CLEC1A	1	Ration estimate	0.0253171	0.0253201	0.317367
S100A6	1	Ration estimate	0.16784	0.167951	0.317633
GIT1	1	Ration estimate	0.208842	0.209333	0.318445
SMOC2	1	Ration estimate	0.0209745	0.0210615	0.319314
SLC9A3R1	1	Ration estimate	0.0855735	0.0859518	0.319445
CA5A	1	Ration estimate	0.0132602	0.0133534	0.3207
CST7	1	Ration estimate	-0.0151567	0.0152944	0.321687
DPP4	1	Ration estimate	-0.0334564	0.0338132	0.322444
GRP	1	Ration estimate	-0.0190726	0.0192979	0.322994
PSME1	1	Ration estimate	-0.140212	0.141944	0.32325
SERPINA12	1	Ration estimate	0.0120353	0.0121862	0.323339
CGREF1	1	Ration estimate	-0.0142008	0.014388	0.323647
NUB1	1	Ration estimate	-0.0427824	0.0433574	0.323771
CTSB	1	Ration estimate	0.0162772	0.0165138	0.324294
DEFA5	1	Ration estimate	0.113367	0.115388	0.325861
VCAM1	1	Ration estimate	-0.0866986	0.08838	0.326605
VEGFB	1	Ration estimate	-0.0736577	0.0751692	0.327139
SERPINC1	1	Ration estimate	0.088395	0.0902449	0.327332
TLR2	1	Ration estimate	-0.118385	0.120927	0.327593
FCRL2	1	Ration estimate	-0.0138606	0.01423	0.330034
SIGLEC1	1	Ration estimate	0.217498	0.223667	0.330842
CD70	1	Ration estimate	0.0100755	0.0103719	0.331338
GRAP2	1	Ration estimate	0.0861715	0.0887576	0.331616
CHMP6	1	Ration estimate	0.0430101	0.0443269	0.3319
CXCL6	1	Ration estimate	-0.0137028	0.014133	0.332268
CHGA	1	Ration estimate	-0.0434681	0.0448424	0.33237
ITIH3	1	Ration estimate	0.0246045	0.0253885	0.332485
MSMB	1	Ration estimate	0.00839359	0.00866573	0.332747
TNFSF10	1	Ration estimate	0.0349004	0.0360431	0.332896
CCL26	1	Ration estimate	-0.0307208	0.031787	0.333815
ZP3	1	Ration estimate	0.00704427	0.00730386	0.334816
EGFR	2	Ration estimate	0.0376589	0.039051	0.334869
CLUL1	1	Ration estimate	-0.0126832	0.0131737	0.335666
TLR4	1	Ration estimate	0.037742	0.039232	0.336039
SLAMF1	1	Ration estimate	0.0664477	0.0691512	0.336601
TNFRSF10A	1	Ration estimate	0.0159694	0.0166988	0.338909
SCO2	1	Ration estimate	0.0777744	0.08139	0.339286
SPHK2	1	Ration estimate	-0.109428	0.114653	0.339866
CCL11	1	Ration estimate	-0.0627571	0.0659381	0.34122
PSME2	1	Ration estimate	-0.0763735	0.0804433	0.342414
MRC1	1	Ration estimate	0.0181648	0.0191675	0.343291
OCLN	1	Ration estimate	-0.0621286	0.0656388	0.343882
ERBB3	1	Ration estimate	-0.0656153	0.0697378	0.346763
KHK	1	Ration estimate	0.0178982	0.0190454	0.347337
CSF2RB	1	Ration estimate	-0.00656732	0.00703075	0.350259
CCL23	1	Ration estimate	-0.0192672	0.0206584	0.350999
HEXIM1	1	Ration estimate	-0.0851288	0.0913028	0.351141
CD300A	1	Ration estimate	0.0337534	0.0362246	0.351449
APOL1	2	Ration estimate	0.0182122	0.0196225	0.353342
F12	1	Ration estimate	-0.00686407	0.00740349	0.353854
MMP10	1	Ration estimate	-0.0251105	0.0272091	0.356073
GCLM	1	Ration estimate	0.117502	0.127371	0.356261
TSPYL1	1	Ration estimate	0.0514688	0.0560039	0.358085
JAM3	1	Ration estimate	0.0631863	0.0688323	0.358632
GRHPR	1	Ration estimate	-0.0270481	0.0294895	0.359032
CD46	2	Ration estimate	0.0278692	0.0304022	0.359309
IL10RA	1	Ration estimate	-0.0465892	0.0508553	0.359607
SERPINE2	1	Ration estimate	-0.0139282	0.0152734	0.361809
CPB1	1	Ration estimate	-0.0650206	0.071572	0.363633
RARRES2	2	Ration estimate	0.0238666	0.0263037	0.364222
CDH2	1	Ration estimate	0.0823777	0.0908727	0.364662
CD5L	1	Ration estimate	0.0347667	0.0384697	0.366132
CGB3_CGB5_CGB8	1	Ration estimate	0.114106	0.126434	0.366796
IL10	1	Ration estimate	0.0677132	0.0750996	0.367245
MBL2	1	Ration estimate	0.00806597	0.00895155	0.367551
TGFA	1	Ration estimate	-0.0643763	0.0715607	0.368331
STAB2	1	Ration estimate	-0.0168347	0.0187336	0.368847
TNFSF12	1	Ration estimate	0.0214751	0.0239191	0.369282
LY6D	1	Ration estimate	0.0161268	0.0179988	0.370257
CPOX	1	Ration estimate	-0.0525637	0.0588354	0.371642
PSMG3	1	Ration estimate	-0.350414	0.392539	0.372025
BANK1	1	Ration estimate	0.0603761	0.0676507	0.372141
FCAMR	1	Ration estimate	-0.0188176	0.0210958	0.37239
HRG	1	Ration estimate	0.0152261	0.017157	0.374832
PZP	1	Ration estimate	0.0233982	0.0263668	0.374857
LZTFL1	1	Ration estimate	0.0378964	0.0427053	0.374868
SAA4	1	Ration estimate	-0.0199363	0.0224811	0.375186
BDNF	1	Ration estimate	-0.07216	0.0815425	0.37619
LIFR	2	Ration estimate	-0.0313803	0.0355045	0.376783
CD27	1	Ration estimate	0.0297736	0.0336979	0.376943
TP53I3	1	Ration estimate	-0.0140506	0.015948	0.378304
GALNT3	1	Ration estimate	-0.0194804	0.0221225	0.378551
LRRN1	1	Ration estimate	0.00857867	0.00976496	0.379664
CD79B	1	Ration estimate	-0.0426513	0.0486698	0.380846
HPSE	2	Ration estimate	0.0230431	0.0263105	0.381131
SDC1	1	Ration estimate	0.0520341	0.0594266	0.381247
CD38	1	Ration estimate	0.0195491	0.0223329	0.381383
CA9	1	Ration estimate	0.0630133	0.0723576	0.383831
TPM4	1	Ration estimate	-0.16742	0.192589	0.384677
LAIR1	1	Ration estimate	0.0133694	0.0153886	0.384961
CRHBP	1	Ration estimate	0.0119313	0.0137506	0.385562
NOTCH1	1	Ration estimate	0.0671884	0.077547	0.386259
CEACAM8	1	Ration estimate	0.0559447	0.0645732	0.386284
CA13	1	Ration estimate	-0.0293017	0.0339152	0.387605
BSG	1	Ration estimate	0.0484468	0.0560829	0.387675
COL15A1	1	Ration estimate	0.0353362	0.0409161	0.387794
ECI2	1	Ration estimate	0.0274287	0.0319031	0.389926
NT5E	2	Ration estimate	-0.0101171	0.0117939	0.390992
CTSC	1	Ration estimate	0.0131028	0.0153264	0.392598
FCRL6	1	Ration estimate	0.0103907	0.0121574	0.392727
PEPD	1	Ration estimate	0.0193444	0.0227863	0.39591
C3	3	Ration estimate	-0.0393995	0.046424	0.396055
ENG	2	Ration estimate	-0.0226331	0.0267194	0.396959
CD248	1	Ration estimate	0.186342	0.221089	0.399319
CD84	1	Ration estimate	0.0507568	0.0602555	0.399587
IL32	1	Ration estimate	0.0388797	0.0463209	0.40127
RETN	2	Ration estimate	0.0257141	0.0306538	0.40155
LRIG1	1	Ration estimate	-0.00866285	0.010331	0.401733
UPP1	1	Ration estimate	-0.0621408	0.0741819	0.40221
PTX3	1	Ration estimate	0.105816	0.12644	0.402653
COL9A1	1	Ration estimate	0.0296611	0.0354507	0.40277
SPESP1	1	Ration estimate	-0.0236202	0.0282397	0.40292
C8B	1	Ration estimate	-0.0126163	0.015121	0.404082
APOD	1	Ration estimate	-0.0301698	0.0361671	0.40418
TEF	1	Ration estimate	-0.0891114	0.107202	0.405832
CFB	1	Ration estimate	0.0205583	0.024764	0.406444
PIK3IP1	1	Ration estimate	-0.0228898	0.0276193	0.407241
CCL20	1	Ration estimate	-0.0772583	0.0932252	0.407258
ADIPOQ	1	Ration estimate	0.0334649	0.0404555	0.408122
HDGF	2	Ration estimate	-0.00580832	0.00704802	0.409879
LILRB5	1	Ration estimate	0.00555551	0.00674171	0.40991
CXCL8	1	Ration estimate	0.0891476	0.108732	0.412281
CXCL8	1	Ration estimate	0.0891476	0.108732	0.412281
CXCL8	1	Ration estimate	0.0891476	0.108732	0.412281
CXCL8	1	Ration estimate	0.0891476	0.108732	0.412281
GCHFR	1	Ration estimate	0.0567698	0.0693955	0.413322
ADGRD1	1	Ration estimate	0.0166429	0.0204609	0.415987
CST3	2	Ration estimate	0.0181827	0.0223848	0.416633
PDZK1	1	Ration estimate	0.0570231	0.0703633	0.417705
GZMB	1	Ration estimate	0.0825038	0.101875	0.418025
PTPRM	1	Ration estimate	-0.0829428	0.102588	0.418802
GASK1A	1	Ration estimate	0.00869435	0.0107572	0.418954
SERPINA1	2	Ration estimate	0.0166885	0.0206528	0.419061
PTGR1	1	Ration estimate	0.0233372	0.0289242	0.419759
PEBP1	1	Ration estimate	0.0291257	0.0361372	0.420257
CILP	1	Ration estimate	0.0216095	0.0268274	0.42053
SELENOP	1	Ration estimate	-0.0659145	0.0820993	0.422054
LGALS1	1	Ration estimate	0.023513	0.0294164	0.424108
SIRPB1	1	Ration estimate	0.00808601	0.0101199	0.424279
VSIR	1	Ration estimate	-0.0204883	0.0256693	0.424775
SPINK4	1	Ration estimate	0.00785572	0.00985275	0.42527
B3GNT2	1	Ration estimate	-0.0386342	0.0487238	0.427823
HMOX1	1	Ration estimate	0.0927054	0.117785	0.431239
FCGR2A	1	Ration estimate	-0.00668682	0.0085005	0.431494
PYY	1	Ration estimate	-0.0266296	0.0338797	0.431866
CFHR4	1	Ration estimate	-0.00884732	0.0113281	0.4348
CPA4	1	Ration estimate	0.0115468	0.0148282	0.436152
ACP5	2	Ration estimate	-0.0145093	0.0186497	0.436576
MUC2	1	Ration estimate	-0.0265081	0.0342518	0.438978
IL17C	1	Ration estimate	0.0496281	0.0641787	0.439357
CNTN1	2	Ration estimate	0.0212689	0.0275698	0.440437
VASH1	1	Ration estimate	0.0470372	0.0609825	0.440516
DPP6	1	Ration estimate	-0.0256799	0.0333992	0.441966
POSTN	1	Ration estimate	-0.0587685	0.077105	0.445948
GUSB	1	Ration estimate	0.0543639	0.0713945	0.446384
TNFRSF21	2	Ration estimate	0.0510477	0.0671556	0.44717
C8G	1	Ration estimate	0.0126769	0.0166901	0.447525
FABP3	1	Ration estimate	-0.0830998	0.109551	0.448124
IL22RA1	1	Ration estimate	-0.0249777	0.0329702	0.4487
PGM1	1	Ration estimate	-0.0524109	0.0693705	0.449936
CRYBB1	1	Ration estimate	0.0375947	0.0499391	0.451564
VAV3	1	Ration estimate	-0.106343	0.141627	0.452731
SLC4A1	1	Ration estimate	0.181204	0.241378	0.45283
KL	1	Ration estimate	-0.0346912	0.0462291	0.453001
CSF1R	1	Ration estimate	0.0384384	0.051308	0.453755
HAVCR2	2	Ration estimate	0.0101316	0.0135641	0.455099
TWF2	1	Ration estimate	0.101176	0.136053	0.457089
NPC2	1	Ration estimate	-0.0251282	0.0338697	0.458143
ACVRL1	1	Ration estimate	0.0162193	0.0219518	0.459992
IGFBPL1	1	Ration estimate	-0.013248	0.0179856	0.461374
IGSF9	1	Ration estimate	-0.0266556	0.0362057	0.461592
TPP1	1	Ration estimate	0.085053	0.115624	0.461975
SERPINH1	2	Ration estimate	0.0314196	0.0427376	0.462233
SCT	1	Ration estimate	0.100971	0.137551	0.462911
LAMP3	1	Ration estimate	-0.0257634	0.0351478	0.463558
LCP1	1	Ration estimate	0.00748812	0.0102172	0.463625
TLL1	1	Ration estimate	-0.0997835	0.136229	0.463882
ADH4	1	Ration estimate	-0.0438259	0.059903	0.464403
AFAP1	1	Ration estimate	0.00588319	0.00806238	0.465568
ITGAM	1	Ration estimate	-0.0348908	0.0478645	0.466034
ACY1	1	Ration estimate	0.0262976	0.0362387	0.468037
NUMB	1	Ration estimate	0.0812785	0.112363	0.469461
PTPRF	1	Ration estimate	-0.0797729	0.110685	0.471082
CPQ	1	Ration estimate	-0.0153966	0.0213694	0.471219
C1QTNF5	1	Ration estimate	-0.0431764	0.0599536	0.471424
BIRC2	1	Ration estimate	0.077745	0.108334	0.472979
SPON1	1	Ration estimate	0.0192524	0.0268289	0.473005
PCBD1	1	Ration estimate	0.0319341	0.0445266	0.473256
ZBP1	1	Ration estimate	-0.0232726	0.0324626	0.473432
ICAM5	1	Ration estimate	-0.00772512	0.0108229	0.475365
LTA4H	1	Ration estimate	0.0545454	0.0765722	0.476255
BMP10	1	Ration estimate	-0.0162262	0.0227883	0.476439
CTSZ	1	Ration estimate	-0.0189063	0.0265656	0.476661
CTRC	1	Ration estimate	-0.0151508	0.0213236	0.477385
FGF2	1	Ration estimate	0.008923	0.0126976	0.482223
HS1BP3	1	Ration estimate	0.0295927	0.0421173	0.482289
CXCL9	1	Ration estimate	0.0400991	0.0571732	0.483078
SPP1	1	Ration estimate	0.0604048	0.0862058	0.483487
ITGA11	1	Ration estimate	-0.026505	0.0378384	0.483629
DBH	1	Ration estimate	-0.00613134	0.00876798	0.484372
IL5RA	1	Ration estimate	0.0198815	0.0285068	0.485533
CSF1	1	Ration estimate	0.0288751	0.041406	0.485574
IL7	1	Ration estimate	-0.0507808	0.072893	0.486023
GAPDH	1	Ration estimate	-0.107993	0.155352	0.486961
GALNT5	1	Ration estimate	-0.0311467	0.0449554	0.488413
CXADR	1	Ration estimate	-0.0461668	0.0666701	0.488645
GPR37	1	Ration estimate	-0.00868558	0.0125606	0.489254
TREM1	1	Ration estimate	-0.0186668	0.0270294	0.489809
PON1	1	Ration estimate	-0.00731107	0.0106136	0.490925
PLA2G2A	1	Ration estimate	-0.00819077	0.0118946	0.491068
TTR	1	Ration estimate	0.0450267	0.0655153	0.491913
CD58	2	Ration estimate	0.0170495	0.0248859	0.493276
HP	1	Ration estimate	-0.00873108	0.01275	0.493477
APOM	1	Ration estimate	-0.0435458	0.0637232	0.49438
SARS2	1	Ration estimate	-0.0510779	0.0748086	0.494745
SERPINA11	1	Ration estimate	-0.00843579	0.0123559	0.494774
LRIG3	1	Ration estimate	-0.0747762	0.110042	0.496805
GAL	1	Ration estimate	-0.0840106	0.124426	0.499559
FCGR2B	2	Ration estimate	-0.00481516	0.00713914	0.50001
CLEC4G	1	Ration estimate	-0.0264401	0.0392358	0.50039
CNTNAP2	1	Ration estimate	-0.0104641	0.0156251	0.503052
FBLN5	1	Ration estimate	0.0719567	0.107701	0.504058
DNER	1	Ration estimate	-0.0203797	0.0306797	0.506515
EPO	2	Ration estimate	0.0706901	0.106544	0.507022
ANGPT1	1	Ration estimate	0.0314498	0.047565	0.508486
TNFAIP8	1	Ration estimate	0.0615768	0.0935155	0.510238
FASLG	1	Ration estimate	-0.0750376	0.114792	0.513315
MICB_MICA	1	Ration estimate	-0.00475451	0.00732262	0.51615
PTPRS	1	Ration estimate	0.0135297	0.0208592	0.516584
CD55	2	Ration estimate	0.00890862	0.0137562	0.517238
FBP1	1	Ration estimate	0.0190402	0.0296099	0.520201
PON3	1	Ration estimate	0.0192872	0.0300049	0.520353
WFIKKN2	1	Ration estimate	0.00760663	0.0118456	0.520778
IL1RL2	1	Ration estimate	-0.0113526	0.0177069	0.521434
APOA2	1	Ration estimate	-0.0753459	0.117671	0.521969
ROBO4	1	Ration estimate	0.0562821	0.0879532	0.522232
PRCP	1	Ration estimate	0.106067	0.166355	0.523738
FGL2	1	Ration estimate	0.127856	0.200589	0.523863
ESAM	1	Ration estimate	-0.0525124	0.0824806	0.524344
CEP43	1	Ration estimate	0.0757788	0.119062	0.524473
LILRB1	1	Ration estimate	-0.0063264	0.00998056	0.526164
GLRX5	1	Ration estimate	0.0378241	0.060007	0.52848
CFL2	1	Ration estimate	-0.0488725	0.0775833	0.528736
PTH1R	1	Ration estimate	-0.0513193	0.0815422	0.529115
SCGB1A1	1	Ration estimate	-0.0150908	0.0239882	0.529289
ADAM23	1	Ration estimate	0.01161	0.0185125	0.530564
IL7R	1	Ration estimate	-0.0057566	0.00918181	0.530688
TAC1	2	Ration estimate	-0.0191196	0.0306231	0.532396
CCDC80	2	Ration estimate	0.0441936	0.0709431	0.533322
FGFR3	1	Ration estimate	0.0317875	0.0510352	0.533381
CCM2	1	Ration estimate	0.0847654	0.136179	0.533641
HADH	1	Ration estimate	0.115067	0.185861	0.535849
TF	2	Ration estimate	0.0143778	0.0233398	0.537881
CD28	1	Ration estimate	-0.0275511	0.0449856	0.540244
ANXA2	1	Ration estimate	0.010955	0.0179026	0.540589
NPY	1	Ration estimate	-0.0303658	0.0497264	0.541426
IFIT3	2	Ration estimate	0.0406068	0.0665232	0.541586
IL1RL1	2	Ration estimate	0.00494333	0.00810756	0.542049
TNFAIP6	1	Ration estimate	-0.00927494	0.0152646	0.543445
KLKB1	1	Ration estimate	0.0125528	0.0206811	0.543869
TPMT	1	Ration estimate	0.0124392	0.0205067	0.544121
LILRA3	1	Ration estimate	0.00417259	0.00688147	0.544281
C5	1	Ration estimate	0.0326898	0.0539595	0.544633
CLEC7A	1	Ration estimate	-0.00634809	0.0104831	0.544812
GRK5	1	Ration estimate	-0.0199881	0.0330651	0.545506
MYOM2	1	Ration estimate	0.112486	0.186204	0.545776
IL4R	1	Ration estimate	0.0154741	0.0256634	0.546533
LRCH4	1	Ration estimate	0.0681699	0.113121	0.546756
GP5	1	Ration estimate	-0.0399569	0.0663652	0.547123
SIAE	1	Ration estimate	-0.0214942	0.035843	0.548723
ANG	2	Ration estimate	0.00857019	0.014297	0.548878
FTCD	2	Ration estimate	0.0103922	0.0173846	0.549985
COL6A1	1	Ration estimate	0.00420153	0.00703724	0.550479
PON2	1	Ration estimate	0.00513922	0.00866043	0.552904
CCL19	1	Ration estimate	-0.0599794	0.101469	0.554448
DMP1	1	Ration estimate	0.160191	0.27272	0.556947
PRSS8	2	Ration estimate	-0.0394298	0.0672378	0.557592
STX8	1	Ration estimate	0.0534696	0.0912454	0.557877
RBPMS2	1	Ration estimate	-0.0635788	0.108821	0.55905
PHYKPL	1	Ration estimate	-0.0179756	0.030957	0.561467
PDCD6	1	Ration estimate	-0.00514533	0.00890102	0.563223
ERAP1	1	Ration estimate	0.0046487	0.00804827	0.563533
GIMAP7	1	Ration estimate	-0.00776275	0.0135102	0.565571
MCAM	1	Ration estimate	-0.0322348	0.0563875	0.567548
IL33	1	Ration estimate	0.147164	0.257721	0.567986
DFFA	1	Ration estimate	-0.0475964	0.0836356	0.569293
PPM1F	1	Ration estimate	0.0763065	0.134538	0.570595
FCN2	2	Ration estimate	0.00489554	0.00870367	0.573797
TPR	1	Ration estimate	0.0685407	0.122417	0.57555
ACAN	1	Ration estimate	0.0458533	0.0821121	0.576556
DDI2	1	Ration estimate	0.140176	0.251369	0.577082
CTSE	1	Ration estimate	0.00844881	0.0151542	0.577171
ASAH1	1	Ration estimate	0.00902452	0.0163221	0.580332
MDH1	2	Ration estimate	0.0604227	0.109314	0.580439
SIGLEC8	1	Ration estimate	-0.00882289	0.016137	0.584552
CD72	1	Ration estimate	-0.0312111	0.0575174	0.587379
PADI4	1	Ration estimate	0.0165487	0.0305214	0.58768
COL5A1	1	Ration estimate	0.0187418	0.0348164	0.590368
CR2	2	Ration estimate	-0.0214926	0.040161	0.592539
CHAD	1	Ration estimate	0.0130452	0.0243936	0.592803
PLXNA4	1	Ration estimate	-0.0455001	0.0855246	0.594718
CRELD2	1	Ration estimate	-0.0162451	0.0305694	0.59513
SELPLG	2	Ration estimate	-0.0051065	0.00961673	0.595417
ITGA6	1	Ration estimate	0.0198202	0.0373758	0.595907
RALB	1	Ration estimate	0.0356003	0.0673128	0.59689
NID1	1	Ration estimate	0.0178756	0.033829	0.597215
PMM2	2	Ration estimate	0.0118776	0.022503	0.597621
SGSH	1	Ration estimate	-0.00481381	0.00912032	0.59763
TRIM5	1	Ration estimate	-0.0154893	0.029361	0.597815
A4GALT	1	Ration estimate	0.0131537	0.0249415	0.59793
AKR1C4	1	Ration estimate	0.0823119	0.156179	0.598168
MYDGF	1	Ration estimate	-0.0606116	0.11512	0.598537
CCL22	1	Ration estimate	-0.0697589	0.13275	0.599242
VAV1	1	Ration estimate	0.0555333	0.105995	0.60033
PRTN3	2	Ration estimate	-0.00752411	0.0143621	0.600358
CNTN3	1	Ration estimate	0.0191529	0.0365731	0.600496
CD200	1	Ration estimate	0.0212401	0.0405936	0.600808
ANXA1	1	Ration estimate	-0.0319697	0.0611715	0.601236
NAGPA	1	Ration estimate	-0.0138794	0.0267129	0.603357
PRG3	1	Ration estimate	0.0290872	0.0560163	0.603577
CCN3	1	Ration estimate	0.0181245	0.0349337	0.603883
CLEC4C	1	Ration estimate	-0.00524142	0.0101048	0.603965
UGT1A1	1	Ration estimate	0.0185004	0.0358401	0.60572
HIP1R	1	Ration estimate	0.0443865	0.0862448	0.606792
TREM2	1	Ration estimate	0.0151864	0.0295192	0.606933
CES3	1	Ration estimate	0.0373643	0.072652	0.607048
SIL1	1	Ration estimate	0.0668849	0.130294	0.607716
PGLYRP4	1	Ration estimate	0.014532	0.0284305	0.609251
PLG	2	Ration estimate	-0.0224457	0.0439427	0.609495
GGH	1	Ration estimate	0.00919262	0.0180565	0.610681
AGXT	1	Ration estimate	0.0146664	0.0288453	0.611139
CD200R1	1	Ration estimate	0.00743203	0.0146178	0.611156
MAN1A2	1	Ration estimate	-0.0213986	0.0422926	0.61288
ENPEP	1	Ration estimate	-0.0599083	0.118514	0.613211
ALDOB	1	Ration estimate	-0.0164065	0.0324972	0.613659
SH3BGRL2	1	Ration estimate	-0.0385191	0.0771654	0.617656
PTN	1	Ration estimate	0.0256424	0.0514054	0.617901
TCN1	1	Ration estimate	0.00825427	0.0165795	0.618582
CCL3	2	Ration estimate	0.00858437	0.0173407	0.62057
GP1BB	1	Ration estimate	0.0725831	0.146973	0.621409
ECHS1	1	Ration estimate	-0.0251389	0.0509088	0.621445
OSMR	2	Ration estimate	0.0077573	0.0157388	0.6221
PROK1	1	Ration estimate	-0.01125	0.022863	0.622675
PTHLH	1	Ration estimate	0.0369852	0.0754703	0.62409
HGF	1	Ration estimate	-0.0507608	0.104062	0.625695
LRG1	1	Ration estimate	0.00684005	0.0140231	0.625713
MMP12	2	Ration estimate	0.00470305	0.00964508	0.625825
ST3GAL1	1	Ration estimate	0.0161925	0.0332564	0.62633
PI3	2	Ration estimate	-0.00963422	0.019832	0.627114
CXCL12	2	Ration estimate	0.0169097	0.0349045	0.628062
APEX1	1	Ration estimate	-0.00958483	0.0198164	0.628611
LGALS9	2	Ration estimate	0.00857958	0.0177721	0.629269
CCL25	1	Ration estimate	-0.00535393	0.0111557	0.631278
PKD2	1	Ration estimate	0.0522893	0.109163	0.631937
S100A13	1	Ration estimate	0.0265549	0.0554394	0.631947
YES1	1	Ration estimate	0.0498373	0.104181	0.632384
QSOX1	1	Ration estimate	-0.00637059	0.0133429	0.633041
HRC	1	Ration estimate	-0.0509459	0.106861	0.63354
NBN	1	Ration estimate	-0.0619984	0.130421	0.634522
FUOM	1	Ration estimate	0.0450444	0.0950286	0.635494
TNFSF11	1	Ration estimate	0.0332486	0.0705617	0.637498
STIM1	1	Ration estimate	-0.0372519	0.07919	0.638061
PDGFA	2	Ration estimate	0.0458721	0.0977528	0.638879
MEGF9	1	Ration estimate	-0.0119874	0.0256476	0.640222
GP2	1	Ration estimate	0.015508	0.0331935	0.640357
ALDH3A1	2	Ration estimate	-0.00756186	0.0162351	0.641379
ST6GAL1	1	Ration estimate	-0.0217488	0.0467765	0.641966
CCL17	2	Ration estimate	0.0148715	0.0320951	0.643109
NFKBIE	1	Ration estimate	-0.0137125	0.0296198	0.643399
IL17D	1	Ration estimate	-0.0101685	0.0220508	0.644698
DTD1	1	Ration estimate	0.0225688	0.0491774	0.646288
TPSAB1	1	Ration estimate	0.0043863	0.00960158	0.647793
NOTCH2	1	Ration estimate	0.0286086	0.0628432	0.648938
CFHR3	1	Ration estimate	0.0319734	0.0704113	0.649761
SULT2A1	2	Ration estimate	-0.0128039	0.0283913	0.652005
SERPIND1	2	Ration estimate	0.0139489	0.0309746	0.652469
MGP	1	Ration estimate	-0.0153914	0.034232	0.652984
FABP5	1	Ration estimate	-0.0248624	0.0553671	0.653398
CXCL1	2	Ration estimate	-0.00392439	0.00874122	0.653466
CCL8	2	Ration estimate	-0.00308729	0.00691844	0.655424
EDN1	1	Ration estimate	0.0159792	0.0358849	0.656111
PGLYRP1	1	Ration estimate	0.0137163	0.0310394	0.658561
CDCP1	1	Ration estimate	0.0141918	0.0321889	0.659292
AGRN	1	Ration estimate	-0.0092693	0.0210796	0.660134
ALAD	1	Ration estimate	0.0150937	0.0343548	0.660409
BID	1	Ration estimate	0.0354654	0.0811401	0.662047
C1QC	1	Ration estimate	-0.00722755	0.0166233	0.663719
MAN2B2	1	Ration estimate	0.00409984	0.00946849	0.665016
GMPR2	1	Ration estimate	0.0142107	0.0329443	0.66621
PLA2G7	1	Ration estimate	-0.0487592	0.113184	0.666616
GZMA	1	Ration estimate	-0.0583014	0.13739	0.671311
CFHR5	2	Ration estimate	0.00417825	0.00986744	0.671976
MICA	1	Ration estimate	-0.00306758	0.00724908	0.672172
FOLR1	1	Ration estimate	0.0295765	0.0703535	0.674194
CASP7	1	Ration estimate	-0.0116429	0.0276977	0.674225
DBNL	1	Ration estimate	-0.0605469	0.144346	0.674883
SEC31A	1	Ration estimate	0.031323	0.0750527	0.676424
DAPK2	1	Ration estimate	0.00854722	0.0204967	0.676675
EGLN1	2	Ration estimate	0.0259942	0.0623929	0.676956
CASP10	1	Ration estimate	0.0176319	0.0423341	0.677048
MAPRE1	1	Ration estimate	0.0522493	0.125864	0.678049
RNASE6	1	Ration estimate	0.00832206	0.0200841	0.678609
TBCE	1	Ration estimate	-0.0329582	0.079543	0.678622
IL20RA	1	Ration estimate	0.063742	0.154117	0.679171
TCTN3	1	Ration estimate	-0.00544309	0.0132192	0.680518
TXNDC5	1	Ration estimate	0.0274118	0.0670149	0.68251
HMCN2	1	Ration estimate	0.00502145	0.01233	0.683821
FGF23	1	Ration estimate	0.0303274	0.0745112	0.683995
CCL13	1	Ration estimate	0.0149586	0.0368175	0.684531
GBP2	1	Ration estimate	-0.0287558	0.0710953	0.685868
DDC	1	Ration estimate	-0.0111179	0.027795	0.68916
TIMP3	2	Ration estimate	0.00342514	0.00857567	0.689597
CASP9	1	Ration estimate	-0.0388897	0.09749	0.68996
LBP	1	Ration estimate	0.00375298	0.00942933	0.690622
SPINT2	1	Ration estimate	-0.0182035	0.0460329	0.692514
LGALS4	1	Ration estimate	-0.0355302	0.0899499	0.692843
CELA2A	2	Ration estimate	0.034249	0.0868489	0.693321
ENO3	1	Ration estimate	0.0344535	0.0874305	0.693531
PLIN3	1	Ration estimate	0.0420655	0.10708	0.694436
IDO1	1	Ration estimate	0.0122838	0.0312932	0.694661
IDO1	1	Ration estimate	0.0122838	0.0312932	0.694661
IDO1	1	Ration estimate	0.0122838	0.0312932	0.694661
IDO1	1	Ration estimate	0.0122838	0.0312932	0.694661
NTRK2	1	Ration estimate	-0.0370395	0.0944387	0.694906
ACTA2	1	Ration estimate	0.0501637	0.128177	0.69553
MSTN	1	Ration estimate	0.0190444	0.0490476	0.697805
IRF3	1	Ration estimate	0.0461843	0.118968	0.697863
NME3	1	Ration estimate	-0.0170478	0.0441695	0.699525
SYK	1	Ration estimate	0.0386905	0.100459	0.700137
NFATC1	1	Ration estimate	-0.0272491	0.0709896	0.701092
OSCAR	1	Ration estimate	0.00567741	0.0147972	0.701214
MELTF	1	Ration estimate	-0.00729461	0.0190219	0.70136
DLK1	1	Ration estimate	-0.00598367	0.0156873	0.702881
NCR1	2	Ration estimate	-0.00811068	0.0212862	0.703181
PPP1R1A	1	Ration estimate	0.0535472	0.140843	0.703804
SULT1A1	1	Ration estimate	0.0313437	0.0825757	0.70426
CDH5	2	Ration estimate	0.0110525	0.02949	0.707818
MTHFD2	2	Ration estimate	0.0109318	0.0292323	0.708432
PRSS27	1	Ration estimate	-0.0117143	0.0313708	0.708841
S100A12	1	Ration estimate	0.0138648	0.0374044	0.710881
TRIM21	1	Ration estimate	-0.0816442	0.220444	0.711112
MMP7	1	Ration estimate	0.0103133	0.0278915	0.711558
MX1	1	Ration estimate	-0.00866894	0.0234808	0.711985
DDX58	1	Ration estimate	0.0106596	0.0289397	0.71262
PRSS2	2	Ration estimate	0.0117133	0.0319061	0.713532
ISM1	1	Ration estimate	-0.0166967	0.0455474	0.713934
PROS1	2	Ration estimate	0.0366859	0.100179	0.714213
MVK	1	Ration estimate	-0.0570687	0.156082	0.714639
SIGLEC10	1	Ration estimate	0.00695175	0.0192837	0.718474
ADGRE5	1	Ration estimate	-0.0121542	0.0337849	0.719032
APOBR	1	Ration estimate	-0.0024622	0.00687151	0.720104
RNASE1	1	Ration estimate	-0.0144085	0.0402324	0.720245
FCGR3A	1	Ration estimate	0.00241979	0.00679716	0.72184
CA3	1	Ration estimate	-0.021137	0.0595668	0.722705
MOG	1	Ration estimate	0.0205522	0.0579451	0.722826
FAM172A	1	Ration estimate	-0.0366817	0.103756	0.723686
HSBP1	1	Ration estimate	-0.00508794	0.0144916	0.725517
MME	1	Ration estimate	0.0511329	0.145764	0.725744
LAMB1	1	Ration estimate	-0.00423806	0.0120832	0.725783
SHISA5	1	Ration estimate	-0.0493257	0.141431	0.727268
SERPINB8	1	Ration estimate	-0.00381859	0.0109564	0.727445
WWOX	1	Ration estimate	0.0387233	0.111537	0.728457
ANXA3	1	Ration estimate	0.0329007	0.0948881	0.728793
IGFBP1	1	Ration estimate	0.034821	0.100917	0.73006
TIMM10	1	Ration estimate	0.0157459	0.0457366	0.730641
RGMB	2	Ration estimate	-0.0120411	0.0349837	0.730701
CYTL1	1	Ration estimate	-0.00400046	0.0116855	0.732093
NIT2	1	Ration estimate	0.103077	0.30203	0.732891
EDAR	1	Ration estimate	-0.00884304	0.0259836	0.733607
CTHRC1	1	Ration estimate	-0.0161106	0.0474549	0.734239
CDHR5	1	Ration estimate	0.00506439	0.0149338	0.734518
STK4	1	Ration estimate	-0.0494355	0.146094	0.735076
CXCL10	1	Ration estimate	0.00708645	0.0211741	0.73787
GC	1	Ration estimate	-0.00263697	0.00789003	0.738216
TP53	1	Ration estimate	0.0443829	0.132861	0.738337
LGALS3BP	1	Ration estimate	0.02859	0.0866278	0.741375
PDIA4	1	Ration estimate	-0.0339367	0.103138	0.742124
PSAP	1	Ration estimate	-0.0124898	0.0379816	0.742277
ENSA	1	Ration estimate	0.0427824	0.130688	0.743393
NT5C	1	Ration estimate	0.00566806	0.0174189	0.74488
FGFBP2	1	Ration estimate	-0.00467196	0.0143703	0.745095
CREG1	1	Ration estimate	-0.0164652	0.0507666	0.745687
PCDH1	1	Ration estimate	-0.0310266	0.0957081	0.745802
GAS6	1	Ration estimate	0.00773339	0.0239637	0.746912
RNASE4	1	Ration estimate	0.00784943	0.0246143	0.749805
TNFSF13	1	Ration estimate	0.00877629	0.0275689	0.750227
FCGR3B	1	Ration estimate	0.00665117	0.0209426	0.750796
AHNAK2	1	Ration estimate	0.0113756	0.0359223	0.751492
CDON	1	Ration estimate	0.0248635	0.0787908	0.752334
THBS2	1	Ration estimate	0.00532674	0.0169459	0.753265
IL15RA	1	Ration estimate	0.0101332	0.0325071	0.75525
LEG1	1	Ration estimate	-0.00649558	0.0208745	0.755669
HSPA1A	2	Ration estimate	-0.021589	0.0695533	0.75626
HAPLN1	1	Ration estimate	-0.0236188	0.0760943	0.756265
TBCA	1	Ration estimate	-0.01884	0.0607128	0.756323
NAGK	1	Ration estimate	-0.0111511	0.0361418	0.757673
CA4	1	Ration estimate	-0.00686084	0.0224782	0.760197
HSPA1L	1	Ration estimate	-0.0231228	0.0760995	0.761242
FCER2	1	Ration estimate	0.0080399	0.0265577	0.762093
CDA	1	Ration estimate	-0.00587998	0.0194558	0.762482
CD36	1	Ration estimate	-0.00857747	0.0285425	0.763784
BCHE	1	Ration estimate	0.00518758	0.0173423	0.764841
GNAS	1	Ration estimate	-0.030976	0.103826	0.765439
CCL21	1	Ration estimate	0.0245804	0.0825069	0.765765
FKBP14	1	Ration estimate	-0.0446545	0.150693	0.766979
YOD1	1	Ration estimate	-0.0215966	0.0731669	0.767864
PRR4	1	Ration estimate	-0.00296352	0.0101117	0.769461
ADAMTS13	2	Ration estimate	-0.00414291	0.014223	0.770835
PLAUR	1	Ration estimate	-0.0202022	0.0695075	0.771321
ADAMTS4	1	Ration estimate	0.0190158	0.0654898	0.771539
CLC	1	Ration estimate	-0.0296034	0.102326	0.772348
XXYLT1	1	Ration estimate	0.0111167	0.0388664	0.774861
WASF1	1	Ration estimate	0.00762203	0.0268405	0.776429
EGF	1	Ration estimate	0.0767111	0.270504	0.776728
MUC16	2	Ration estimate	-0.0150982	0.0533127	0.777023
HGFAC	1	Ration estimate	-0.00527306	0.0186667	0.777572
TOP2B	1	Ration estimate	-0.0270974	0.0966677	0.779236
MEPE	1	Ration estimate	-0.0147267	0.0527195	0.779984
CLSTN2	1	Ration estimate	-0.0134144	0.0484345	0.781812
TGFB2	1	Ration estimate	-0.0152921	0.0552884	0.782097
SHBG	1	Ration estimate	-0.00797161	0.0291199	0.784276
SFRP1	1	Ration estimate	0.0112107	0.0409753	0.784395
TLR3	1	Ration estimate	0.00196209	0.00719272	0.785016
IL12B	2	Ration estimate	-0.00348822	0.0128393	0.785866
DSC2	2	Ration estimate	-0.00717168	0.0265062	0.786725
TNXB	2	Ration estimate	0.00412685	0.0152727	0.786998
APLP2	1	Ration estimate	-0.0203947	0.0756393	0.787444
VASN	1	Ration estimate	0.00518461	0.0194066	0.789349
ROBO2	1	Ration estimate	-0.0200809	0.0751712	0.789365
CKAP4	1	Ration estimate	0.0104135	0.039159	0.790294
RNF149	1	Ration estimate	-0.00725673	0.0274172	0.791258
CXCL17	1	Ration estimate	0.0323609	0.12293	0.79236
SPINK2	1	Ration estimate	-0.00581953	0.0221986	0.7932
CXCL5	1	Ration estimate	-0.00540858	0.0207343	0.794207
CD80	1	Ration estimate	-0.00527388	0.0203662	0.795672
PKLR	1	Ration estimate	0.00973981	0.0380816	0.798135
C1QA	1	Ration estimate	0.00529706	0.0208383	0.799343
ITGA2	1	Ration estimate	-0.023198	0.0914149	0.799676
LILRA5	1	Ration estimate	0.00418332	0.0165893	0.800909
ADAM15	1	Ration estimate	0.00269178	0.0108709	0.804434
REG4	1	Ration estimate	0.0101064	0.0410389	0.805478
SNX9	1	Ration estimate	0.0227501	0.0926621	0.806056
KLRF1	1	Ration estimate	-0.0152815	0.0625894	0.807111
LSP1	1	Ration estimate	-0.0129204	0.0531692	0.808002
MAMDC2	1	Ration estimate	-0.00961863	0.0395858	0.808019
FBLN2	1	Ration estimate	0.00715927	0.0297672	0.809936
SUMF1	1	Ration estimate	-0.0167585	0.0699222	0.810584
PRELP	1	Ration estimate	-0.0055499	0.0232853	0.811614
IL12RB1	2	Ration estimate	-0.00477711	0.0201707	0.812785
CAT	2	Ration estimate	-0.00809441	0.0341824	0.812812
MCEMP1	1	Ration estimate	-0.00784764	0.0331711	0.812982
BTN3A2	1	Ration estimate	-0.0033412	0.0142053	0.814048
BCR	1	Ration estimate	-0.0299868	0.127799	0.814488
FCN3	1	Ration estimate	0.00526352	0.0224784	0.814862
BMPER	1	Ration estimate	-0.00954708	0.0413697	0.81749
SCN4B	1	Ration estimate	-0.00272689	0.0118233	0.817598
CD226	1	Ration estimate	0.00673566	0.0294292	0.818964
NELL2	1	Ration estimate	0.0105145	0.046297	0.820339
TNFRSF10B	1	Ration estimate	-0.00651914	0.0287686	0.82073
CLEC4A	1	Ration estimate	-0.00555408	0.0246634	0.821828
RAB11FIP3	1	Ration estimate	-0.027955	0.126405	0.824973
SLITRK1	1	Ration estimate	-0.0162955	0.0737755	0.825186
ENPP2	1	Ration estimate	0.00669976	0.0310787	0.82932
MEGF11	1	Ration estimate	-0.0129578	0.0604774	0.830345
TNFSF8	1	Ration estimate	0.00704381	0.0331281	0.831621
SDK2	1	Ration estimate	0.00347217	0.0163392	0.831713
CNDP1	1	Ration estimate	0.00583209	0.0275094	0.832104
FETUB	1	Ration estimate	-0.00515829	0.0246183	0.834034
CD209	1	Ration estimate	-0.00427369	0.0204624	0.834561
SNX15	1	Ration estimate	-0.00449556	0.0215306	0.834605
TNFSF13B	2	Ration estimate	0.0113083	0.0544019	0.835334
TIMP4	1	Ration estimate	-0.00489875	0.023663	0.835993
LPL	1	Ration estimate	-0.0116577	0.0568927	0.837646
MATN2	1	Ration estimate	0.00401388	0.0196793	0.838381
LECT2	1	Ration estimate	0.00204751	0.0101638	0.840345
SERPINA4	1	Ration estimate	0.00279781	0.0139958	0.841556
PDZD2	1	Ration estimate	-0.00657707	0.0337685	0.845573
ADAMTSL4	1	Ration estimate	-0.00881563	0.045895	0.847678
F2R	1	Ration estimate	0.0123863	0.0644914	0.847695
DNAJC6	1	Ration estimate	0.0191701	0.0998304	0.847721
PROC	2	Ration estimate	-0.00631593	0.032956	0.848018
LILRB2	1	Ration estimate	-0.00141398	0.00741108	0.848689
LEFTY2	1	Ration estimate	-0.00207248	0.0111216	0.852172
CXCL11	1	Ration estimate	-0.00640812	0.0345066	0.852674
CCL16	1	Ration estimate	0.00217727	0.0117265	0.852702
C2	1	Ration estimate	0.00472482	0.0257232	0.854265
ENPP7	1	Ration estimate	-0.0015214	0.00836816	0.855733
MGLL	1	Ration estimate	0.023032	0.128775	0.858052
DPP10	1	Ration estimate	0.00523277	0.0294947	0.859183
SIRT2	1	Ration estimate	0.0100387	0.0569374	0.860049
SLURP1	1	Ration estimate	-0.00334342	0.0189826	0.860191
PEAR1	1	Ration estimate	0.00652799	0.0372682	0.860952
CD2AP	1	Ration estimate	0.00508496	0.0294406	0.862872
CLEC11A	2	Ration estimate	-0.00306251	0.0179431	0.864476
MILR1	1	Ration estimate	0.00334578	0.0197864	0.865722
AHNAK	1	Ration estimate	0.0117922	0.0701701	0.866542
NUCB1	1	Ration estimate	-0.010692	0.0638706	0.867055
AMY2B	1	Ration estimate	-0.00354205	0.0212673	0.867725
PLOD2	1	Ration estimate	0.0406215	0.244732	0.86817
C1QTNF1	1	Ration estimate	-0.00770375	0.0468366	0.869352
TNFRSF11B	1	Ration estimate	0.00849973	0.0518783	0.869857
PLAU	2	Ration estimate	-0.0043683	0.0269102	0.871047
ACYP1	1	Ration estimate	-0.00521855	0.0322977	0.87164
ASRGL1	2	Ration estimate	-0.00313415	0.0195307	0.872508
AIF1L	1	Ration estimate	-0.00449617	0.0282104	0.873369
CD8A	1	Ration estimate	0.00577532	0.0362418	0.873389
CR1	1	Ration estimate	-0.00287721	0.0181049	0.873733
DOK2	1	Ration estimate	0.0196757	0.124396	0.874323
CASP8	1	Ration estimate	0.00637668	0.0404751	0.874815
LCAT	1	Ration estimate	0.0113103	0.0718921	0.87499
PTPRB	1	Ration estimate	0.00387147	0.0248037	0.875966
COL18A1	2	Ration estimate	0.00519693	0.0338471	0.877971
CTSO	1	Ration estimate	-0.0069679	0.0465165	0.880927
LTA	1	Ration estimate	-0.0017066	0.0113934	0.880931
FABP4	2	Ration estimate	-0.0107574	0.0723336	0.881776
F7	2	Ration estimate	0.00141426	0.00970814	0.884176
B4GALT1	1	Ration estimate	0.00508658	0.0356117	0.886421
ERBB4	1	Ration estimate	-0.0053379	0.038201	0.888872
TCN2	2	Ration estimate	0.000823963	0.00592177	0.889339
LGMN	1	Ration estimate	0.00415364	0.0304039	0.891335
CBLIF	1	Ration estimate	0.00508801	0.0373362	0.891604
ADAMTSL5	1	Ration estimate	0.00263611	0.019443	0.892153
GGCT	1	Ration estimate	-0.00947937	0.0701525	0.892513
SEL1L	1	Ration estimate	-0.00340838	0.0259978	0.895694
MOCS2	1	Ration estimate	0.0023164	0.0176807	0.895765
COQ7	1	Ration estimate	-0.0087234	0.0676701	0.897428
ENTPD5	1	Ration estimate	-0.00194599	0.0153781	0.899302
FASN	1	Ration estimate	0.0064668	0.0514253	0.899929
IGSF21	1	Ration estimate	-0.00703792	0.0562666	0.900459
B3GALT6	1	Ration estimate	0.0188714	0.152611	0.901587
KDR	1	Ration estimate	-0.0017822	0.0157206	0.909739
TNFAIP3	1	Ration estimate	0.00809243	0.0722482	0.910817
SLITRK6	1	Ration estimate	-0.00238737	0.0216095	0.912031
CTBS	1	Ration estimate	-0.00238944	0.022244	0.914456
CRELD1	2	Ration estimate	-0.000915191	0.00854144	0.914672
TNFSF14	2	Ration estimate	0.00279049	0.0260589	0.914723
ICAM1	2	Ration estimate	0.000681685	0.00638702	0.915003
LEPR	2	Ration estimate	-0.000888019	0.0083415	0.915219
NOS2	1	Ration estimate	0.011731	0.110266	0.915274
MAPK8	1	Ration estimate	-0.0140962	0.133773	0.916079
FOXJ3	1	Ration estimate	0.0111711	0.110265	0.919304
AOC1	2	Ration estimate	0.00100723	0.00995959	0.919446
CD7	1	Ration estimate	0.00182806	0.018118	0.919632
ADAM12	1	Ration estimate	-0.00611296	0.0610912	0.920294
SFRP4	1	Ration estimate	-0.00383973	0.0384738	0.920502
IL18R1	1	Ration estimate	-0.00108213	0.0109228	0.921082
GZMH	1	Ration estimate	-0.00643156	0.0661663	0.922565
IL6ST	2	Ration estimate	0.00252945	0.0261124	0.922831
LILRA6	1	Ration estimate	0.000939678	0.00982988	0.923843
CD5	1	Ration estimate	0.0059073	0.0624872	0.924683
LGALS3	1	Ration estimate	0.00233949	0.0254526	0.926765
CES1	1	Ration estimate	-0.00155428	0.0169414	0.926901
IL1R1	2	Ration estimate	0.00293333	0.0328452	0.928837
PLCG2	1	Ration estimate	0.00557161	0.0638122	0.930423
APPL2	1	Ration estimate	-0.00512265	0.0599818	0.931941
USP8	1	Ration estimate	0.0118599	0.141556	0.933229
FCER1A	1	Ration estimate	-0.00430208	0.0543594	0.93692
RET	2	Ration estimate	-0.00131125	0.0166562	0.937252
TNFRSF9	1	Ration estimate	-0.00345173	0.0444521	0.938106
CLU	1	Ration estimate	0.00643063	0.0828407	0.938125
CRKL	1	Ration estimate	-0.0185683	0.246154	0.93987
MERTK	1	Ration estimate	0.00227036	0.0306511	0.940954
F10	2	Ration estimate	-0.00234908	0.0321488	0.941751
PRDX5	1	Ration estimate	0.00345386	0.0501606	0.945104
TNFRSF12A	1	Ration estimate	-0.00796272	0.11689	0.945689
FAP	1	Ration estimate	0.00195043	0.0295996	0.947462
GBP1	1	Ration estimate	0.00113939	0.0173381	0.947604
ITGAL	1	Ration estimate	0.00326542	0.0500431	0.947973
HSPG2	2	Ration estimate	-0.00184483	0.0283162	0.948054
CTSD	1	Ration estimate	0.00210056	0.0331545	0.949482
DPT	1	Ration estimate	-0.00145951	0.0233456	0.950151
TDGF1	1	Ration estimate	-0.000382436	0.00629675	0.95157
OSM	1	Ration estimate	-0.00615702	0.112456	0.956337
COMMD1	1	Ration estimate	-0.001564	0.030238	0.958749
OPLAH	1	Ration estimate	0.00208469	0.0420237	0.960435
MEGF10	1	Ration estimate	-0.000949327	0.0199679	0.962081
NAGA	1	Ration estimate	-0.00347382	0.0743817	0.96275
MLN	1	Ration estimate	-0.0008205	0.0191518	0.965828
UNC5B	1	Ration estimate	-0.00375002	0.0920275	0.967496
ASGR2	1	Ration estimate	-0.00109613	0.0272969	0.967969
PCOLCE	2	Ration estimate	-0.0013221	0.0329613	0.968005
AHSG	1	Ration estimate	0.000467426	0.0116621	0.968029
ARL2BP	1	Ration estimate	0.0031497	0.0797628	0.968501
ACADSB	1	Ration estimate	-0.00120182	0.0350371	0.972637
RTP4	1	Ration estimate	0.000758048	0.023542	0.974313
PDGFRB	2	Ration estimate	-0.000151941	0.00473117	0.97438
FSTL1	1	Ration estimate	-0.00166842	0.0521366	0.974471
IFNLR1	1	Ration estimate	-0.000687152	0.0217251	0.974768
COL2A1	1	Ration estimate	-0.000325183	0.0103614	0.974963
APP	2	Ration estimate	0.00236355	0.0759443	0.975172
SELL	1	Ration estimate	-0.000661894	0.0216261	0.975584
TREML1	1	Ration estimate	0.0022271	0.0743053	0.976089
FCN1	1	Ration estimate	-0.000542504	0.0182097	0.976233
TGM2	2	Ration estimate	0.00091577	0.0313707	0.976712
THPO	1	Ration estimate	-0.00368568	0.127882	0.977007
REG3G	2	Ration estimate	-0.000381986	0.0138416	0.977984
ROBO1	1	Ration estimate	-0.00095138	0.0379063	0.979977
ADGRE2	2	Ration estimate	0.000449514	0.0182044	0.9803
COL3A1	1	Ration estimate	0.00280922	0.116566	0.980773
PSTPIP2	1	Ration estimate	0.00120325	0.0517055	0.981434
PNP	1	Ration estimate	-0.00142165	0.0611553	0.981454
SERPINA5	2	Ration estimate	0.000595021	0.0259776	0.981726
CMC1	1	Ration estimate	0.00293307	0.128898	0.981846
ACE	2	Ration estimate	-0.000220415	0.0101083	0.982603
IL17RA	2	Ration estimate	0.000119678	0.00597727	0.984026
FABP9	1	Ration estimate	0.0016925	0.100111	0.986511
HNMT	1	Ration estimate	-0.000149455	0.00948583	0.987429
IGSF8	1	Ration estimate	0.000830887	0.0560854	0.98818
PRKCA	1	Ration estimate	-0.00142819	0.100223	0.98863
GSTA1	2	Ration estimate	0.000191854	0.0161615	0.990529
GLRX3	1	Ration estimate	-0.00117759	0.0999549	0.9906
SHMT1	2	Ration estimate	9.67184e-05	0.00828504	0.990686
IL1R2	2	Ration estimate	-0.000112988	0.0117398	0.992321
ENO1	1	Ration estimate	0.000306627	0.0350818	0.993026
ANXA11	1	Ration estimate	0.00105078	0.126393	0.993367
ELMO1	1	Ration estimate	0.000627877	0.088799	0.994358
RNASE10	1	Ration estimate	6.23521e-05	0.0097035	0.994873
METAP1D	1	Ration estimate	0.0018785	0.449637	0.996667
SCGN	1	Ration estimate	0.000342949	0.100186	0.997269
AHCY	1	Ration estimate	9.70528e-05	0.0285883	0.997291
IFNAR1	1	Ration estimate	2.02403e-05	0.0187631	0.999139
FOXO1	1	Ration estimate	-4.71602e-05	0.111297	0.999662
EPHB4	2	Ration estimate	4.77777e-07	0.0407157	0.999991

## Sheet: ST6 muti cis-pQTL MR result
ST6: Muti cis-pQTL instruments MR results between proteins and Atherosclerosis.
Protein	SNPs	Method	Beta	Se	Pvalue
Coronary Atherosclerosis
PCSK9	1	Ration estimate	0.192996	0.0184841	1.60701e-25
CELSR2	1	Ration estimate	-0.193586	0.0205164	3.88437e-21
APOE	1	Ration estimate	-0.0662205	0.00993962	2.69619e-11
LPA	5	Inverse variance weighted	0.133384	0.0228745	5.5058e-09
LPA	5	MR-Egger	0.050149	0.0484484	0.300621
LPA	5	Weighted Median	0.128016	0.0124351	7.43861e-25
IL6R	2	Inverse variance weighted	-0.039138	0.00728499	7.76844e-08
FN1	1	Ration estimate	-0.107781	0.0210913	3.21796e-07
APOA5	1	Ration estimate	0.0586452	0.0123795	2.16609e-06
AGER	1	Ration estimate	-0.0975231	0.0207425	2.58112e-06
CD4	1	Ration estimate	-0.10712	0.0235366	5.33415e-06
TGFB1	1	Ration estimate	0.147323	0.0324321	5.55868e-06
SPARCL1	1	Ration estimate	-0.0621555	0.0141079	1.0544e-05
Atherosclerosis (excluding cerebral, coronary and PAD)
LPA	5	Inverse variance weighted	0.117628	0.0250293	2.60645e-06
LPA	5	MR-Egger	0.0215012	0.0492323	0.662308
LPA	5	Weighted Median	0.108297	0.0185982	5.77949e-09
IL6R	2	Inverse variance weighted	-0.0490433	0.0112248	1.24712e-05
PCSK9	1	Ration estimate	0.118779	0.0286984	3.48994e-05
TGFB1	1	Ration estimate	0.158585	0.0496458	0.00140152
SPARCL1	1	Ration estimate	-0.0681162	0.0217533	0.0017403
CELSR2	1	Ration estimate	-0.0953071	0.0314679	0.00245603
CD4	1	Ration estimate	-0.0974171	0.0361299	0.00701146
FN1	1	Ration estimate	-0.083813	0.032317	0.00950144
APOA5	1	Ration estimate	0.0403265	0.0192838	0.0365092
APOE	1	Ration estimate	0.0318164	0.015459	0.0395796
AGER	1	Ration estimate	-0.0639382	0.0323673	0.0482237
Carotid atherosclerosis
APOE	1	Ration estimate	-0.275499	0.0920474	0.00276239
IL6R	2	Inverse variance weighted	-0.172393	0.0724209	0.0172924
CELSR2	1	Ration estimate	-0.34375	0.201946	0.0887206
APOA5	1	Ration estimate	-0.20601	0.124717	0.098572
CD4	1	Ration estimate	-0.303316	0.235131	0.197056
LPA	5	Inverse variance weighted	0.0917866	0.134688	0.495572
LPA	5	MR-Egger	0.220278	0.409651	0.59077
LPA	5	Weighted Median	0.136212	0.116617	0.242795
FN1	1	Ration estimate	0.141044	0.210414	0.502656
PCSK9	1	Ration estimate	-0.0848594	0.178941	0.635335
TGFB1	1	Ration estimate	0.147314	0.32527	0.650623
AGER	1	Ration estimate	0.0905487	0.210675	0.667339
SPARCL1	1	Ration estimate	-0.00321742	0.141111	0.981809

## Sheet: ST7 SMR result
ST7: SMR results between proteins and Atherosclerosis.
protein	snps	beta	se	pval
CELSR2	16	-0.157425	0.0181689	4.53453e-18
IL6R	25	-0.0351629	0.00903037	9.86665e-05
PCSK9	5	0.194999	0.0183769	2.647e-26
CD4	5	-0.106612	0.0221875	1.54727e-06
APOE	18	-0.0441621	0.00953398	3.62017e-06
TGFB1	9	0.0813266	0.0286143	0.004
FN1	12	-0.127432	0.0201866	2.74251e-10
LPA	24	0.102958	0.00916155	2.65036e-29
APOA5	23	0.0121809	0.0062288	0.05
AGER	13	-0.0754681	0.0182586	3.57622e-05
SPARCL1	31	-0.023301	0.0112797	0.039

## Sheet: ST8 Reverse MR result
ST8: Reverse MR analysis for CAS and identified proteins.
Protein	SNPs	Method	Beta	Se	Pvalue	Heterogeneity test P	Intercept pleiotropy test P
LPA	3	Inverse variance weighted	0.81875	0.0249911	2.0744e-235	0
CELSR2	3	Inverse variance weighted	0.0568258	0.0273591	0.0377979	0.000419277
CD4	3	Inverse variance weighted	0.0436634	0.0275032	0.112382	3.51332e-07
FN1	3	Inverse variance weighted	-0.0281848	0.0276334	0.307751	0.35143
TGFB1	3	Inverse variance weighted	0.0139193	0.0278447	0.617153	0.302937
PCSK9	3	Inverse variance weighted	0.012589	0.0271233	0.642548	0.0694902
IL6R	3	Inverse variance weighted	-0.00511067	0.017898	0.775227	0.35513
APOE	3	Inverse variance weighted	-0.0016248	0.0236542	0.945237	0.00105154
SPARCL1	3	Inverse variance weighted	-0.051624	0.0309367	0.0951772	0.226642
APOA5	3	Inverse variance weighted	-0.0283866	0.0296593	0.338521	0.533652
AGER	3	Inverse variance weighted	-0.0149953	0.032028	0.639646	0.204956
CELSR2	3	MR Egger	0.385975	0.088729	1.36113e-05		9.63495e-05
TGFB1	3	MR Egger	0.146639	0.0902929	0.104368		0.122301
PCSK9	3	MR Egger	0.17551	0.109424	0.108726		0.117562
CD4	3	MR Egger	0.425946	0.276578	0.123546		0.146354
IL6R	3	MR Egger	0.0682829	0.0580971	0.239866		0.18422
LPA	3	MR Egger	3.78019	4.98301	0.448083		0.536889
APOE	3	MR Egger	0.151429	0.234212	0.517925		0.492118
FN1	3	MR Egger	0.0578558	0.0929657	0.533722		0.330633
AGER	3	MR Egger	-0.159526	0.118971	0.17996		0.203398
SPARCL1	3	MR Egger	-0.136026	0.150686	0.366678		0.556447
APOA5	3	MR Egger	0.0734712	0.095604	0.442193		0.262412

## Sheet: ST9 Colocalization result
ST9: Bayesian colocalization analysis of potential causal proteins and CAS.
p1 = 1e-04, p2 = 1e-04, p12 = 1e-05
Protein	nsnps	PPH0	PPH1	PPH2	PPH3	PPH4	PPH4 > 0.9
CELSR2	3816	0	1.07276e-17	0	0.00299147	0.997009	Yes
IL6R	3342	0	0.00132291	0	0.0126695	0.986008	Yes
PCSK9	5106	0	3.69319e-22	0	9.47808e-07	0.999999	Yes
CD4	3947	0	0.00753105	0	0.00968376	0.982785	Yes
FN1	4608	0	0.000452996	0	0.02768	0.971867	Yes
SPARCL1	14585	0	0.00582325	0	0.0309345	0.963242	Yes
TGFB1	4363	1.93979e-182	0.0051034	2.07273e-180	0.544863	0.450033	No
LPA	5119	0	1.25141e-42	0	1	2.05969e-23	No
APOA5	15310	0	5.45e-09	0	0.999992	8.19e-06	No
AGER	76372	5.49e-291	3.34e-06	1.61e-285	0.980208	0.019789	No
APOE	4594	0	1.08722e-24	0	1	2.24516e-17	No
p1 = 1e-04, p2 = 1e-04, p12 = 5e-06
Protein	nsnps	PPH0	PPH1	PPH2	PPH3	PPH4	PPH4 > 0.9
CELSR2	3816	0	2.13912e-17	0	0.00596509	0.994035	Yes
IL6R	3342	0	0.00260931	0	0.0249894	0.972401	Yes
PCSK9	5106	0	7.38637e-22	0	1.89561e-06	0.999998	Yes
CD4	3947	0	0.0148072	0	0.0190397	0.966153	Yes
FN1	4608	0	0.000881202	0	0.0538452	0.945274	Yes
SPARCL1	14585	0	0.0112336	0	0.0596755	0.929091	Yes
TGFB1	4363	2.50301e-182	0.00658517	2.67455e-180	0.703065	0.29035	No
LPA	5119	0	1.25141e-42	0	1	1.02985e-23	No
APOA5	15310	0	5.45218e-09	0	0.999996	4.09371e-06	No
AGER	76372	5.54622e-291	3.37078e-06	1.62893e-285	0.990003	0.00999336	No
APOE	4594	0	1.08722e-24	0	1	1.12258e-17	No

[truncated: 4 more sheets: ST10 Cell annotation, ST11 Drug target for CAS, ST12 Candidate target, ST13 Cell-type expression]
